# Supplementary material for: Dyrk1a gene dosage in glutamatergic neurons has key effects in cognitive deficits observed in mouse models of MRD7 and Down syndrome
Source: PLoS Genet. 2021 Sep 29;17(9):e1009777. doi: 10.1371/journal.pgen.1009777 (PMC8480849; doi:10.1371/journal.pgen.1009777)
Supplement: S1 Table — (XLSX) [file pgen.1009777.s002.xlsx]

## Sheet: S1
List of Up regulated genes in Dyrk1aC/C hippocampi compared with controls (Deseq algorithm, P<0.025)
Gene	Refseq	synonims	Z score	Pval DEseq
Malat1	NR_002847	Malat1; AI647968; 2210401K01Rik; Neat2; 9430072K23Rik	6.66	1.4053e-11
Nr3c1	NM_008173	Nr3c1; GR; Grl-1; Grl1	4.715	1.21382e-06
Snora74a	NR_002905	Snora74a; U19; EG436583; RNU19	4.025	2.89032e-05
Gpr101	NM_001033360	Gpr101; GPCR6; Gm365	3.98	3.47351e-05
Egr2	NM_010118	Egr-2; NGF1-B; Egr2; Zfp-25; Zfp-6; Krox-20; Krox20	3.75	8.86635e-05
Wnk1	NM_001185020	Wnk1; 6430573H23Rik; Hsn2; mKIAA0344; EG406236; Prkwnk1	3.72	9.98938e-05
Sox11	NM_009234	AI836553; Sox11; 1110038H03Rik; 6230403H02Rik; end1	3.71	0.000103661
Wnk1	NM_001185021	Wnk1; 6430573H23Rik; Hsn2; mKIAA0344; EG406236; Prkwnk1	3.69	0.000114006
Wnk1	NM_001199083	Wnk1; 6430573H23Rik; Hsn2; mKIAA0344; EG406236; Prkwnk1	3.68	0.000118539
Erbb2ip	NM_001005868	1700028E05Rik; Erbin; mKIAA1225; Erbb2ip	3.675	0.000120448
Erbb2ip	NM_001289475	1700028E05Rik; Erbin; mKIAA1225; Erbb2ip	3.665	0.00012524
Wnk1	NM_198703	Wnk1; 6430573H23Rik; Hsn2; mKIAA0344; EG406236; Prkwnk1	3.66	0.000128051
Wnk1	NM_001199084	Wnk1; 6430573H23Rik; Hsn2; mKIAA0344; EG406236; Prkwnk1	3.655	0.000130937
Nr4a1	NM_010444	NGFIB; Nr4a1; Hbr-1; TR3; NP10; Gfrp; Hbr1; NGFI-B; N10; nur77; TIS1; GFRP1; Hmr	3.645	0.000135747
Erbb2ip	NM_001289473	1700028E05Rik; Erbin; mKIAA1225; Erbb2ip	3.635	0.000140323
Erbb2ip	NM_001289474	1700028E05Rik; Erbin; mKIAA1225; Erbb2ip	3.635	0.000140983
Trim59	NM_025863	Trim59; 2700022F13Rik; 2310035M22Rik; Mrf1; TSBF1	3.55	0.000194729
Samd4	NM_001037221	Samd4a; Samd4; Smaug1; 1700024G08Rik; 1700111L17Rik; 4933436G17Rik; Smaug	3.505	0.000229414
Pik3c2b	NM_001099276	Gm199; Pik3c2b; C330011J12Rik; PI3KC2beta; PI3K-C2beta	3.455	0.000276377
Arc	NM_018790	arg3.1; C86064; mArc; Arc; Arc3.1	3.44	0.000293673
Arc	NM_001276684	arg3.1; C86064; mArc; Arc; Arc3.1	3.435	0.000298521
Samd4	NM_028966	Samd4a; Samd4; Smaug1; 1700024G08Rik; 1700111L17Rik; 4933436G17Rik; Smaug	3.41	0.000326234
Pvalb	NM_013645	PV; Pvalb; Pva; Parv	3.395	0.00034859
Sox8	NM_011447	Sox8	3.395	0.000344422
Samd4	NM_001163433	Samd4a; Samd4; Smaug1; 1700024G08Rik; 1700111L17Rik; 4933436G17Rik; Smaug	3.385	0.00035601
Syt2	NM_009307	Syt2; R74640; mKIAA4194	3.385	0.000361434
Car8	NM_007592	Ca8; Cals; Car8; AW546993; Carp; wdl; Cals1	3.37	0.00037704
Gjb1	NM_001302498	Cx32; Gjb1; Cnx32	3.365	0.00038281
NM_001310544	NM_001310544	-	3.365	0.000387749
Gjb1	NM_001302496	Cx32; Gjb1; Cnx32	3.35	0.000407013
Gjb1	NM_008124	Cx32; Gjb1; Cnx32	3.35	0.000407013
Epb4.1l2	NM_013511	NBL2; AW555191; Epb41l2; D10Ertd398e; Epb4.1l2; 4.1G	3.33	0.000440539
Epb4.1l2	NM_001199265	NBL2; AW555191; Epb41l2; D10Ertd398e; Epb4.1l2; 4.1G	3.32	0.000453445
Zfhx2	NM_001039198	ZFH-5; Zfhx2	3.26	0.000559463
Gjb1	NM_001302497	Cx32; Gjb1; Cnx32	3.25	0.000579441
Efcab14	NM_172698	4732418C07Rik; Efcab14	3.14	0.000855759
Hba-a1	NM_008218	Hba-a1; Hba; Hba1; Hbat1	3.135	0.000872829
Hba-a2	NM_001083955	Hba-a2	3.135	0.000872829
Tgfbr1	NM_009370	AU017191; Alk-5; TbetaRI; TbetaR-I; Tgfbr1; ALK5	3.12	0.000912919
Hlf	NM_172563	E230015K02Rik; Hlf	3.1	0.000968858
Hist1h2ai	NM_178182	Hist1h2ai; H2a-291A	3.08	0.00103932
Doc2b	NM_007873	Doc2b	3.075	0.00106059
Chd1	NM_007690	4930525N21Rik; AW555109; AI851787; Chd1	3.025	0.00124896
Insc	NM_173767	Insc; 3830422K02Rik; C730020D23	3.01	0.0013223
Fam198b	NM_133187	1110032E23Rik; AV011458; Ened; Fam198b; 2210419I08Rik	2.985	0.00142817
Hbb-b2	NM_016956	beta2; Hbb-b2; Hbb2; AI036344; Hbbt2	2.985	0.00142844
Hbb-bt	NM_008220	Hbb-bt; Beta-t	2.985	0.00142844
Frem2	NM_172862	my; Frem2; 6030440P17Rik; ne; b2b1562Clo; nv1; Gm409; 8430406N05Rik	2.98	0.00144867
Pik3r3	NM_181585	AA414954; Pik3r3; p55pik	2.925	0.00174634
Gab1	NM_001301298	AA408973; Gab1; AW107238	2.92	0.00175811
Npas4	NM_153553	Nxf; LE-PAS; Npas4	2.89	0.00195027
Zfp319	NM_024467	Zfp319; AI225750; AI413472; Znf319; mKIAA1388	2.89	0.00195164
Zbed6	NM_001166552	Zbed6; MGR; Gm8466	2.875	0.00203742
Gab1	NM_021356	AA408973; Gab1; AW107238	2.87	0.00206113
Ypel2	NM_001005341	Ypel2; 6430570G24; E130113K08Rik	2.865	0.00209322
Fktn	NM_139309	Fktn; D830030O17Rik; Fcmd	2.845	0.00222346
Melk	NM_010790	Melk; MPK38; AI327312; mKIAA0175	2.84	0.00225998
Hnrnph1	NM_021510	Hnrnph1; AI642080; E430005G16Rik; Hnrnph; Hnrph1	2.835	0.00231623
Cckar	NM_009827	AW106902; Cckar	2.8	0.00258099
Nts	NM_024435	NT/N; NT; Nts; NTS1; 5033428E16Rik; NMN-125; NN	2.77	0.00282656
Egr4	NM_020596	pAT133; Egr4; NGFIC; NGF1-C; NGFI-C	2.765	0.00285893
Prima1	NM_133364	Prima1; B230212M13Rik; BB120497; PRiMA	2.765	0.00287269
Fgf11	NM_001291104	Fgf-11; Fhf-3; Fhf3; Fgf11	2.76	0.00292808
Prex1	NM_177782	G630042G04; Prex1; Setd6; P-REX1	2.76	0.00289638
Pogk	NM_175170	Pogk; 9130401E23Rik; BASS2; mKIAA1513	2.75	0.00299888
Dpy19l1	NM_172920	1100001I19Rik; AW558481; 6030402K12; AI225861; Dpy19l1	2.745	0.00303815
5031426D15Rik	NR_027890	5031426D15Rik	2.74	0.00311327
Tet3	NM_183138	BC037432; D230004J03Rik; Tet3; B430006D22Rik	2.725	0.00325194
Esrrg	NM_001243792	Esrrg; Errg; ERR3; NR3B3; mKIAA0832	2.715	0.00334686
Hhip	NM_020259	Hhip1; Hhip	2.71	0.00341218
S100b	NM_009115	Bpb; S100b; AI850290	2.71	0.00339885
Kcnk13	NM_001164427	F730021E22Rik; Gm1570; BB085247; Kcnk13; Gm1685	2.695	0.00355786
Kcnk13	NM_146037	F730021E22Rik; Gm1570; BB085247; Kcnk13; Gm1685	2.69	0.003626
Slc16a6	NM_134038	MCT 6; Slc16a6; AW743111; ESTM12; MCT 7; MCT6	2.685	0.00365601
Fos	NM_010234	Fos; D12Rfj1; c-fos; cFos	2.68	0.00373097
Pogk	NM_001142948	Pogk; 9130401E23Rik; BASS2; mKIAA1513	2.68	0.00370505
Cln8	NM_012000	Cln8; mnd	2.67	0.00383399
Kcnk13	NM_001164426	F730021E22Rik; Gm1570; BB085247; Kcnk13; Gm1685	2.67	0.00383152
Rps21	NM_025587	2410030A14Rik; Rps21; 1810049N11Rik	2.665	0.00385446
Esrrg	NM_011935	Esrrg; Errg; ERR3; NR3B3; mKIAA0832	2.66	0.00395408
Dynll2	NM_001168472	Dynll2; C87222; Dlc2; 1700064A15Rik; 6720463E02Rik; DLC8; DLC8b	2.655	0.00401865
Nova2	NM_001029877	Nova2; Gm1424	2.655	0.00401145
Slc16a6	NM_001029842	MCT 6; Slc16a6; AW743111; ESTM12; MCT 7; MCT6	2.655	0.00402342
Fgf11	NM_010198	Fgf-11; Fhf-3; Fhf3; Fgf11	2.65	0.00406842
Sytl5	NM_001290728	Sytl5; ENSMUSG00000054453; slp5	2.645	0.0040911
Dynll2	NM_001168471	Dynll2; C87222; Dlc2; 1700064A15Rik; 6720463E02Rik; DLC8; DLC8b	2.635	0.00424242
Pls1	NM_001033210	AI427122; Pls1	2.635	0.00425029
Sytl5	NM_177704	Sytl5; ENSMUSG00000054453; slp5	2.625	0.00436233
S100a16	NM_026416	DT1P1A7; AI325039; AI663996; S100F; S100a16; 2300002L21Rik	2.62	0.00443513
Gng11	NM_025331	Gng11; 0610037B21Rik	2.6	0.00467043
Aspa	NM_023113	nur7; Aspa; Acy2; Acy-2	2.595	0.00476664
Cacng3	NM_019430	Cacng3	2.585	0.00490565
Brinp3	NM_153539	Brinp3; Fam5c; B830045N13Rik	2.58	0.00494352
Cntn6	NM_017383	Cntn6; NB-3	2.58	0.00494807
Stc1	NM_009285	Stc1; Stc	2.575	0.00504361
Kcnf1	NM_201531	Kcnf1; Kv5.1; Gm1182	2.57	0.00512477
2510009E07Rik	NM_001001881	AI194952; 2510009E07Rik	2.56	0.00526175
Cenpf	NM_001081363	PRO1779; mitosin; CENF; Cenpf; 6530404A22Rik; AI325968; Lek1	2.545	0.00550739
Zfhx2os	NR_004444	Zfhx2as; Zfhx2os	2.535	0.00566839
Dguok	NM_001162521	dGK2; Dguok; dGK1; dGK3; dGK	2.53	0.00572543
Rasgrp3	NM_001166493	Gm327; Rasgrp3; BC066069	2.525	0.00586732
Brinp3	NM_001145807	Brinp3; Fam5c; B830045N13Rik	2.515	0.00602061
Rn45s	NR_046233	Rn45s	2.51	0.00609945
Rybp	NM_019743	DEDAF; YEAF1; Rybp; 2410018J24Rik	2.505	0.00614136
Cartpt	NM_001081493	Cart; Cartpt	2.495	0.00633399
Fastkd5	NM_198176	C78212; Fastkd5; mKIAA1792	2.495	0.00633944
Meis1	NM_001193271	C530044H18Rik; Evi8; Meis1	2.495	0.00633509
Rasgrp3	NM_207246	Gm327; Rasgrp3; BC066069	2.495	0.00636473
Evi2b	NM_001077496	Evi-2; Evi2b; Evi2	2.49	0.00645289
Cartpt	NM_013732	Cart; Cartpt	2.48	0.00659569
Col6a2	NM_146007	Col6a2; Col6a-2	2.47	0.00675621
D430036J16Rik	NR_040395	D430036J16Rik	2.47	0.00682336
Vegfa	NM_001287057	Vpf; Vegf; Vegfa	2.47	0.00683293
Vegfa	NM_009505	Vpf; Vegf; Vegfa	2.47	0.00683293
Fastkd5	NM_001146084	C78212; Fastkd5; mKIAA1792	2.465	0.00687371
Vegfa	NM_001025250	Vpf; Vegf; Vegfa	2.465	0.00690828
Vegfa	NM_001287056	Vpf; Vegf; Vegfa	2.465	0.00690828
D430036J16Rik	NR_040393	D430036J16Rik	2.46	0.0069504
Dclk1	NM_001195540	AI836758; Dcamkl1; Dclk1; Cpg16; 1700113D08Rik; Dclk; 2810480F11Rik; Dcl; Click-I; mKIAA0369	2.46	0.0070295
Klk6	NM_001164698	Prss9; Prss18; BSP; Klk6; AI849898; neurosin; Bssp; MSP; Klk29	2.46	0.00698409
Kmt2d	NM_001033276	ALR; KMT2B; Kmt2d; C430014K11Rik; Mll2; BC032281; Mll4; BC058659	2.455	0.00709906
Mfap3	NM_180599	Mfap3; 2610509F16Rik; AW536327; 2700079M14Rik	2.45	0.00715607
Sbk1	NM_145587	Sbk1; Sbk	2.45	0.00718036
Pabpc1	NM_008774	PABP; ePAB; Pabpc1; Pabpl1; PabpI; Pabp1	2.445	0.00730485
E230025N22Rik	NM_172831	EG240216; E230025N22Rik	2.44	0.00740112
1700086L19Rik	NR_030735	1700006L05Rik; 1700086L19Rik; AU016007	2.435	0.00750593
Apaf1	NM_001282947	Apaf-1; Apaf1l; mKIAA0413; fog; Apaf1; 6230400I06Rik	2.435	0.00752266
Apaf1	NM_009684	Apaf-1; Apaf1l; mKIAA0413; fog; Apaf1; 6230400I06Rik	2.435	0.00744897
Hist1h3h	NM_178206	H3-291; Hist1h3h	2.435	0.00750034
Meis1	NM_010789	C530044H18Rik; Evi8; Meis1	2.435	0.00746644
Mfap3	NM_145426	Mfap3; 2610509F16Rik; AW536327; 2700079M14Rik	2.435	0.00753778
Apaf1	NM_001042558	Apaf-1; Apaf1l; mKIAA0413; fog; Apaf1; 6230400I06Rik	2.43	0.00759086
Arrdc3	NM_001042591	Arrdc3; AI450344; mKIAA1376	2.43	0.00755905
Gm3414	NR_027993	Gm3414	2.43	0.00756191
Tnrc18	NM_001122730	BC025631; EG381742; Tnrc18; Zfp469	2.43	0.00763318
Ankrd28	NM_001024604	E430019N21Rik; AI465466; Ankrd28; mKIAA0379; AI604979	2.425	0.00771418
Baz1a	NM_013815	Gtl5; Wcrf180; cbp146; Acf1; B930060C03; Baz1a; BC065123	2.425	0.00770367
Frmd8	NM_026169	2310035N23Rik; Frmd8; 1200004M23Rik; AU018809; 4931429L16Rik	2.425	0.00772744
Fus	NM_139149	Fus; Fus1; Tls; D430004D17Rik; D930039C12Rik	2.425	0.0076736
Clspn	NM_175554	B130025E01; C85083; Clspn; E130314M08Rik	2.41	0.00803059
Klk6	NM_001164696	Prss9; Prss18; BSP; Klk6; AI849898; neurosin; Bssp; MSP; Klk29	2.405	0.00813755
Klk6	NM_001164697	Prss9; Prss18; BSP; Klk6; AI849898; neurosin; Bssp; MSP; Klk29	2.405	0.00813755
Pnrc1	NM_001033225	Pnrc1; PRR2; 5730463C12Rik; Prol2; B4-2	2.405	0.00819628
1700086L19Rik	NR_030733	1700006L05Rik; 1700086L19Rik; AU016007	2.4	0.00822226
1700086L19Rik	NR_030734	1700006L05Rik; 1700086L19Rik; AU016007	2.4	0.00819864
Chsy1	NM_001081163	mKIAA0990; Chsy1	2.4	0.00822254
Epha8	NM_007939	Epha8; AW047546; Eek; mKIAA1459; Hek3	2.39	0.0085116
Pou2f1	NM_198934	Oct1; Pou2f1; Otf1; Oct-1; NF-A1; Otf-1; 2810482H01Rik	2.39	0.00853652
Tmem98	NM_029537	AI463522; 6530411B15Rik; Tmem98	2.39	0.00844858
Pou2f1	NM_011137	Oct1; Pou2f1; Otf1; Oct-1; NF-A1; Otf-1; 2810482H01Rik	2.385	0.00862979
Prrc2a	NM_001199044	D17H6S51E; mKIAA4178; 3110039B05Rik; Bat-2; G2; Wbp12; Prrc2a; Bat2	2.385	0.00856546
Prrc2a	NM_020027	D17H6S51E; mKIAA4178; 3110039B05Rik; Bat-2; G2; Wbp12; Prrc2a; Bat2	2.385	0.00858575
Stk26	NM_133729	2610018G03Rik; Stk26; Mst4	2.385	0.00862801
Tmod3	NM_016963	U-Tmod; UTMOD; Tmod3	2.385	0.00864612
Adgrl2	NM_001081298	Gm619; Lphh1; Lphn2; mKIAA0786; Adgrl2; Lec1; AI450192	2.38	0.00865657
Hs3st5	NM_001081208	Hs3st5; Gm1151; Hs3ost5; D930005L05Rik	2.38	0.00876511
Pou2f1	NM_198932	Oct1; Pou2f1; Otf1; Oct-1; NF-A1; Otf-1; 2810482H01Rik	2.38	0.00874846
Vegfa	NM_001025257	Vpf; Vegf; Vegfa	2.38	0.00866126
Vegfa	NM_001287058	Vpf; Vegf; Vegfa	2.38	0.00866126
Hmgcs2	NM_008256	1300002P16; mHS; Hmgcs2	2.375	0.0088276
Pik3r5	NM_177320	F730038I15Rik; AV230647; Pik3r5	2.375	0.00877609
Plcb2	NM_001290790	Plcb2; AI550384; B230205M18Rik; B230399N12	2.375	0.00884178
Pou2f1	NM_198933	Oct1; Pou2f1; Otf1; Oct-1; NF-A1; Otf-1; 2810482H01Rik	2.375	0.00879559
Xiap	NM_001301639	Xiap; Api3; ILP-1; Aipa; Birc4; MIHA; 1110015C02Rik; IAP3	2.37	0.00896964
1300002E11Rik	NR_037957	1500026P21Rik; 1300002E11Rik	2.365	0.00908512
Arl13b	NM_026577	Arl13b; A530097K21Rik; Arl2l1; hnn; C530009C10Rik; A930014M17Rik	2.365	0.00912255
Fbxo32	NM_026346	Fbxo32; Gm20361; ATROGIN1; 4833442G10Rik; MAFbx; AI430017	2.365	0.00907858
Hs3st5	NM_001253355	Hs3st5; Gm1151; Hs3ost5; D930005L05Rik	2.365	0.00913163
Hs3st5	NM_001253356	Hs3st5; Gm1151; Hs3ost5; D930005L05Rik	2.365	0.00913163
P4ha1	NM_011030	AL022634; P4ha; P4ha1	2.365	0.00902423
Klk6	NM_011177	Prss9; Prss18; BSP; Klk6; AI849898; neurosin; Bssp; MSP; Klk29	2.36	0.00914867
Xiap	NM_001301641	Xiap; Api3; ILP-1; Aipa; Birc4; MIHA; 1110015C02Rik; IAP3	2.35	0.00945067
Plcb2	NM_177568	Plcb2; AI550384; B230205M18Rik; B230399N12	2.34	0.00975888
Ptprt	NM_001291149	Ptprt; RPTP-rho; R-PTP-T; RPTPrho; mRPTPrho; mKIAA0283; RPTP-rfo; RPTPmam4	2.34	0.00973243
Ptprt	NM_021464	Ptprt; RPTP-rho; R-PTP-T; RPTPrho; mRPTPrho; mKIAA0283; RPTP-rfo; RPTPmam4	2.34	0.0096853
Ino80	NM_026574	Ino80; 4632409L19Rik; 2310079N15Rik; Inoc1	2.335	0.00981924
Rgs20	NM_001290372	2900073E09Rik; Rgsz1; Rgs20	2.335	0.00985567
Xiap	NM_009688	Xiap; Api3; ILP-1; Aipa; Birc4; MIHA; 1110015C02Rik; IAP3	2.335	0.00981621
Eaf1	NM_028932	AI666536; Eaf1; 4933403C17Rik	2.33	0.0099216
Grm3	NM_181850	0710001G23Rik; Grm3; Gprc1c; mGlu3; mGluR3	2.33	0.0100239
Hist1h2ad	NM_178188	Hist1h2ad	2.33	0.00995444
Nkx2-9	NM_008701	Nkx-2.9; Nkx2-8; Nkx2.9; tinman; Nkx2-9	2.33	0.0099087
Ptprt	NM_001291150	Ptprt; RPTP-rho; R-PTP-T; RPTPrho; mRPTPrho; mKIAA0283; RPTP-rfo; RPTPmam4	2.33	0.00993539
Ptprt	NM_001291151	Ptprt; RPTP-rho; R-PTP-T; RPTPrho; mRPTPrho; mKIAA0283; RPTP-rfo; RPTPmam4	2.33	0.010014
Eml1	NM_001043335	AI853955; Eml1; ELP79; AI847476; AA171013; EMAP; heco; 1110008N23Rik; A930030P13Rik; EMAPL	2.315	0.0103519
Obscn	NM_199152	Obscn; BC046431; Gm878; UNC89; OTTMUSG00000005786	2.315	0.010423
Phc2	NM_001195130	Mph2; AA415044; A3galt2; Edr2; p36; D4Ertd810e; Phc2; D130050K19Rik	2.315	0.0103622
Phc2	NM_018774	Mph2; AA415044; A3galt2; Edr2; p36; D4Ertd810e; Phc2; D130050K19Rik	2.315	0.0104116
Crabp2	NM_007759	Crabp2; AI893628; Crabp-2; CrabpII	2.31	0.0105175
Slc22a23	NM_001033167	Slc22a23; 3110004L20Rik	2.31	0.0104905
Sox2ot	NR_015580	Sox2ot; B230215L15Rik	2.31	0.0104754
Vegfa	NM_001110266	Vpf; Vegf; Vegfa	2.31	0.0104814
Zfp950	NM_001309216	Zfp950; Zfp826; mszf84; 5830428H23Rik; AU016073; Gm34518; BC055757	2.31	0.0105205
Ankrd34b	NM_175455	DP58; Ankrd34b; 6430502M16Rik	2.305	0.0105864
Ephb1	NM_001168296	C130099E04Rik; ENSMUSG00000074119; Elk; Ephb1; 9330129L11; Hek6; Net; AW488255; Cek6; Elkh	2.305	0.010603
Wfs1	NM_011716	Wfs1; wolframin; AI481085	2.305	0.010616
Hipk4	NM_001033315	Hipk4; Gm162	2.3	0.0107412
Krit1	NM_001170552	A630036P20Rik; AI643869; BB235701; Krit1; Ccm1; BB155247; 2010007K12Rik; AA432855; AI450393	2.3	0.01086
Rgs20	NM_021374	2900073E09Rik; Rgsz1; Rgs20	2.3	0.0108564
Vegfa	NM_001110267	Vpf; Vegf; Vegfa	2.3	0.0108298
Cbr3	NM_173047	Cbr3; 1110001J05Rik; C81353	2.295	0.0108867
D030047H15Rik	NR_033548	Gm15924; D030047H15Rik; OTTMUSG00000027889	2.295	0.0109666
Trim36	NM_178872	D18Wsu100e; Trim36; haprin	2.295	0.0109351
Ccdc88c	NM_026681	AV000935; Daple; AW324073; mKIAA1509; 0610010D24Rik; Ccdc88c	2.29	0.0111072
Patl1	NM_172635	AV312086; Patl1; Pat1b	2.285	0.0112639
Adamtsl5	NR_104339	2010109H09Rik; Thsd6; Adamtsl5	2.28	0.0114037
Adamtsl5	NR_104340	2010109H09Rik; Thsd6; Adamtsl5	2.28	0.0114037
Hist1h3i	NM_178207	Hist1h3i; H3-H	2.28	0.0113712
Dynll2	NM_026556	Dynll2; C87222; Dlc2; 1700064A15Rik; 6720463E02Rik; DLC8; DLC8b	2.275	0.0115848
Ephb1	NM_173447	C130099E04Rik; ENSMUSG00000074119; Elk; Ephb1; 9330129L11; Hek6; Net; AW488255; Cek6; Elkh	2.275	0.0115677
Mir5099	NR_039558	Mir5099; mmu-mir-5099; mu-mir-5099	2.275	0.0115856
Nckap5l	NM_001001884	Nckap5l; C230021P08Rik	2.275	0.011492
Rfx7	NM_001033536	2510005N23Rik; 9930116O05Rik; D130086K05Rik; Rfx7; Rfxdc2	2.275	0.0114649
Rhobtb2	NM_153514	Rhobtb2; Dbc2; E130206H14Rik; mKIAA0717	2.275	0.0115962
Dguok	NM_013764	dGK2; Dguok; dGK1; dGK3; dGK	2.27	0.0116875
Eml1	NM_001286346	AI853955; Eml1; ELP79; AI847476; AA171013; EMAP; heco; 1110008N23Rik; A930030P13Rik; EMAPL	2.265	0.0117866
Fscn1	NM_007984	fascin-1; Fscn1; AI663989; Fan1	2.265	0.011812
Kat6a	NM_001081149	Zfp220; MOZ; Myst3; 1500036M03; Kat6a; 9930021N24Rik	2.265	0.0118151
Fchsd2	NM_199012	mKIAA0769; BC034086; Fchsd2; R74866; Sh3md3	2.26	0.0119183
Eml1	NM_001043336	AI853955; Eml1; ELP79; AI847476; AA171013; EMAP; heco; 1110008N23Rik; A930030P13Rik; EMAPL	2.255	0.0121046
Mospd2	NM_029730	Mospd2; 2410013I23Rik	2.255	0.0121298
Fras1	NM_175473	bl; E130113P14Rik; mKIAA1500; Fras1	2.25	0.0122577
Rbm12b1	NM_028226	3000004N20Rik; Rbm12b; Rbm12ba; Rbm12b1	2.25	0.0123615
Trim36	NM_001170855	D18Wsu100e; Trim36; haprin	2.25	0.0123277
Gmcl1	NM_011818	mglc-1; 2810049L19Rik; Gmcl1; Gcl	2.245	0.0124786
Rnu11	NR_002865	mmu-mir-801; Rnu11; Mirn801; MBII-407; mir-801	2.24	0.0127071
Dnmt3a	NM_007872	MmuIIIA; Dnmt3a	2.235	0.0128498
Egr1	NM_007913	Krox24; TIS8; NGFIA; ETR103; NGF1-A; NGFI-A; Zfp-6; Zif268; Egr1; A530045N19Rik; Krox-1; Egr-1; Krox-24; Zenk; egr	2.235	0.0127134
Trmt1l	NM_026876	1190005F20Rik; Trm1-like; Trmt1l; C1orf25; AW226554; Trm1l	2.235	0.0127594
Dsg1c	NM_181680	Dsg1gamma; Dsg1c; dsg1g; 9330156N18; Dsg6	2.23	0.0130039
Wwtr1	NM_001168281	C78399; Wwtr1; Taz; 2310058J06Rik; 2610021I22Rik	2.23	0.0129353
Aebp2	NM_001005605	Aebp2; B230313N05Rik; AU023766	2.225	0.0131446
Dnmt3a	NM_001271753	MmuIIIA; Dnmt3a	2.225	0.0131427
Eml1	NM_001286347	AI853955; Eml1; ELP79; AI847476; AA171013; EMAP; heco; 1110008N23Rik; A930030P13Rik; EMAPL	2.225	0.0131728
Gm7120	NM_001039244	EG633640; Gm7120	2.225	0.0131528
Phc2	NM_001195083	Mph2; AA415044; A3galt2; Edr2; p36; D4Ertd810e; Phc2; D130050K19Rik	2.225	0.0131289
Rgs20	NM_001177795	2900073E09Rik; Rgsz1; Rgs20	2.225	0.0130424
Dlx6os1	NR_015388	Evf-1; Evf1; Evf2; mEvf-1; Dlx6as1; Evf-2; Shhrs; Dlx6os1; A230055N17Rik; Evf1/2	2.22	0.0133758
Synpr	NM_028052	Synpr; 1500003F20Rik; SPO	2.22	0.0133544
Trerf1	NM_172622	Trerf1; Trep-132; Trep132; B830015H24; AI429294; RAPA; 9430096I18Rik	2.22	0.0132188
Brd4	NM_001286630	Brd4; WI-11513; MCAP; Brd5; HUNK1	2.215	0.0134529
Brd4	NM_020508	Brd4; WI-11513; MCAP; Brd5; HUNK1	2.215	0.0134089
Cntnap5a	NM_001077425	EG636808; Caspr5-1; Cntnap5a	2.215	0.013455
Marcks	NM_008538	PKCSL; Macs; Marcks	2.215	0.0135207
Nexn	NM_199465	NELIN; 1110046H09Rik; AA553326; Nexn	2.215	0.0135521
Thsd7a	NM_001164805	Thsd7a; Gm837	2.215	0.0134817
Trerf1	NM_001097623	Trerf1; Trep-132; Trep132; B830015H24; AI429294; RAPA; 9430096I18Rik	2.215	0.0135502
Vps37a	NM_033560	Vps37a; 2210018P21Rik; D8Ertd531e; 4930592A21Rik; AW261445	2.215	0.0134225
Aspm	NM_009791	Aspm; Sha1; MCPH5; D330028K02Rik; Calmbp1	2.21	0.0136509
Cnot6	NM_212484	Cnot6; CCR4	2.21	0.0135805
Krit1	NM_030675	A630036P20Rik; AI643869; BB235701; Krit1; Ccm1; BB155247; 2010007K12Rik; AA432855; AI450393	2.21	0.0135783
Wwtr1	NM_133784	C78399; Wwtr1; Taz; 2310058J06Rik; 2610021I22Rik	2.21	0.013608
Ryr1	NM_009109	skrr; Ryr1; AI528790; Ryr; RYR-1	2.205	0.0138886
Zfp362	NM_001081098	Zfp362	2.2	0.0139696
Arid4b	NM_194262	SAP180; BRCAA1; BCAA; Rbp1l1; RBBP1L1; Arid4b	2.195	0.0142001
Atp8b1	NM_001001488	FIC1; Ic; AI451886; Atp8b1	2.195	0.0140962
Fchsd2	NM_001146010	mKIAA0769; BC034086; Fchsd2; R74866; Sh3md3	2.195	0.0142213
Mcam	NM_023061	Mcam; s-endo; AV025631; CD149; s-gicerin; Muc18; CD146; 1-gicerin	2.195	0.0141026
Utrn	NM_011682	Utrn; DRP; Dmdl; AA589569	2.195	0.014114
Per1	NM_001159367	Per; mPer1; Per1; m-rigui	2.19	0.0143978
Rffl	NM_001164570	4930516L10Rik; Rffl; Carp2; 1700051E09Rik; BG080975	2.19	0.0142977
Tet1	NM_001253857	Cxxc6; 2510010B09Rik; LCX; mKIAA1676; BB001228; AA517754; D10Ertd17e; Tet1	2.19	0.014301
Vegfa	NM_001110268	Vpf; Vegf; Vegfa	2.19	0.0143356
Hist1h2bn	NM_178201	Hist1h2bn	2.185	0.0145721
Krt9	NM_201255	K9; Krt9; EPPK; Krt1-9	2.185	0.0144564
St8sia2	NM_009181	STX; St8sia2; AI323367; ST8SiaII; Siat8b	2.185	0.0146036
Tgs1	NM_054089	D4Ertd800e; Tgs1; Ncoa6ip; Pimt	2.185	0.0146163
Tmeff1	NM_021436	A830033E11; Tr1; Tmeff1; M7365	2.185	0.0145371
Dnmt3a	NM_153743	MmuIIIA; Dnmt3a	2.18	0.0146763
Mospd2	NM_001290524	Mospd2; 2410013I23Rik	2.18	0.0147399
Pde1c	NM_001159955	Pde1c	2.18	0.0147283
Pde1c	NM_001159956	Pde1c	2.18	0.0147668
Shb	NM_001033306	Shb; BC028832	2.18	0.0148147
Per1	NM_011065	Per; mPer1; Per1; m-rigui	2.175	0.0148368
5530401A14Rik	NR_038010	5530401A14Rik	2.17	0.0151654
Rffl	NM_026097	4930516L10Rik; Rffl; Carp2; 1700051E09Rik; BG080975	2.17	0.0150152
Arid4b	NM_198122	SAP180; BRCAA1; BCAA; Rbp1l1; RBBP1L1; Arid4b	2.165	0.0152068
Opalin	NM_153520	Tmp10; Opalin; Tmem10	2.16	0.0154493
Pacs2	NM_001081170	6720425G15Rik; AW208651; Pacs1l; mKIAA0602; Pacs2; E230011J22; AW489976	2.16	0.0154478
Xiap	NR_125870	Xiap; Api3; ILP-1; Aipa; Birc4; MIHA; 1110015C02Rik; IAP3	2.16	0.0154022
Pacs2	NM_001291444	6720425G15Rik; AW208651; Pacs1l; mKIAA0602; Pacs2; E230011J22; AW489976	2.155	0.0156513
Pou3f4	NM_008901	Pou3f4; Brn4; Slf; oct-9; Brn-4; Otf9; OTF-9	2.155	0.0157642
Ppig	NM_001081086	AU022200; Ppig; B230312B02Rik; CYP; AU019516; SRCyp	2.155	0.0156087
Zfp334	NM_178411	Zfp334; D2Ertd535e	2.155	0.0156091
Zbtb37	NM_173424	D430004I08Rik; Zbtb37	2.145	0.0160899
Zfp280c	NM_001166648	BC028839; Zfp280c; Suhw3; Znf280c; mKIAA1584; Zfp633	2.145	0.0161439
Zfp654	NM_028059	Zfp654; 1600021C16Rik; 1810008K20Rik; Znf654	2.145	0.0161607
Auts2	NM_177047	Auts2; A730011F23Rik; D830032G16Rik; 2700063G02Rik	2.14	0.0162437
Cnot6	NM_001290741	Cnot6; CCR4	2.14	0.0162514
Hnrnpm	NM_029804	AA409009; 2610023M21Rik; Hnrpm; mKIAA4193; Hnrnpm	2.14	0.0161838
Sall1	NM_021390	Sall1; Msal-3	2.14	0.0163218
Sfpq	NM_023603	9030402K04Rik; REP1; AU021830; Sfpq; 5730453G22Rik; OTTMUSG00000009329; 1110004P21Rik; D4Ertd314e; 2810416M14Rik; PSF; Gm12940	2.14	0.0162778
Zfp142	NM_029888	9330177B18Rik; mKIAA0236; BB154236; Zfp142	2.14	0.016352
Mbd6	NM_033072	Mbd6; D10Wsu93e	2.135	0.0164079
Mtus1	NM_001005865	B430010I23Rik; Mtus1; MTSG1; Atip1; MD44; AI481402; C85752; mKIAA1288; ATBP135; B430305I03Rik; Cctsg1-440	2.135	0.0164036
Sncaip	NM_001199151	Sncaip; 4933427B05Rik; BB104594; SYPH1; 2810407O15Rik	2.135	0.0164622
Agap1	NM_001037136	Centg2; Ggap1; mKIAA1099; R75364; Agap1	2.13	0.0167899
Krit1	NR_033173	A630036P20Rik; AI643869; BB235701; Krit1; Ccm1; BB155247; 2010007K12Rik; AA432855; AI450393	2.13	0.0165969
Rhoq	NM_145491	Tc10; Arhq; Rhoq; TC10A	2.13	0.0167635
Upf3b	NM_026573	5730594O13Rik; AI317193; RENT3B; AW541158; UPF3X; Upf3b	2.13	0.0167405
Aebp2	NM_178803	Aebp2; B230313N05Rik; AU023766	2.125	0.0169548
Ppp2r2a	NM_028032	Ppp2r2a; mKIAA1541; 2410004D02Rik	2.125	0.016968
Sncaip	NM_026408	Sncaip; 4933427B05Rik; BB104594; SYPH1; 2810407O15Rik	2.125	0.0169442
Tet1	NM_027384	Cxxc6; 2510010B09Rik; LCX; mKIAA1676; BB001228; AA517754; D10Ertd17e; Tet1	2.125	0.0168266
Zfp280c	NM_153532	BC028839; Zfp280c; Suhw3; Znf280c; mKIAA1584; Zfp633	2.125	0.017002
Agap1	NM_178119	Centg2; Ggap1; mKIAA1099; R75364; Agap1	2.12	0.0170352
Filip1	NM_001081243	AI843021; Filip1; 5730485H21Rik	2.12	0.017205
H2afy3	NR_003523	H2afy3; 4933432H23Rik	2.12	0.0171197
Pcdh12	NM_017378	Pcdh14; Pcdh12; VE-cad-2	2.12	0.0170887
Snora15	NR_003681	Snora15; MBI-79	2.12	0.0170633
Gm16386	NR_030709	EG545191; ENSMUSG00000073442; Gm16386; Gm21017	2.115	0.0174087
Ugt8a	NM_011674	Cgt; AI850488; Ugt8; Ugt8a; mCerGT; AW455908	2.115	0.0172972
Zfp280c	NM_001166649	BC028839; Zfp280c; Suhw3; Znf280c; mKIAA1584; Zfp633	2.115	0.0174141
Adam10	NM_007399	MADM; Adam10; 1700031C13Rik; kuzbanian; kuz	2.11	0.017457
Gpr82	NM_175669	Gpr82	2.11	0.0175746
BC005537	NM_024473	BC005537; C78201; 8030460C05Rik	2.105	0.0178415
Cd68	NR_110993	Scard1; gp110; Cd68; Lamp4	2.105	0.0178026
Gli3	NM_008130	Gli3; Bph; AU023367; Pdn; add; GLI3FL; AI854843; GLI3-190; Xt	2.105	0.0177863
Sncaip	NM_001199153	Sncaip; 4933427B05Rik; BB104594; SYPH1; 2810407O15Rik	2.105	0.0178177
Zfp451	NM_001290700	AI596398; Znf451; mKIAA1702; Kiaa0576-hp; Zfp451; 4930515K21Rik; 4933435G09Rik; COASTER	2.105	0.0177389
Ahdc1	NM_146155	Ahdc1; D030015G18Rik	2.1	0.0179736
Sema5b	NM_013661	mKIAA1445; Sema5b; SemG; AI893641; Semag	2.1	0.0180376
Spint1	NM_016907	Spint1; HAI-1	2.1	0.0179434
Tbc1d16	NM_172443	Tbc1d16; BC026530; Tcd1d16; B930087K01	2.1	0.0180222
Atl3	NM_001163505	5730596K20Rik; AW228836; AI465397; Atl3; 4633402C03Rik	2.095	0.0180877
Atl3	NM_146091	5730596K20Rik; AW228836; AI465397; Atl3; 4633402C03Rik	2.095	0.0182124
Kctd1	NM_134112	Kctd1; AI661543; AW553000; 4933402K10Rik	2.095	0.0182572
Mospd2	NM_001290523	Mospd2; 2410013I23Rik	2.095	0.0181031
Smad5	NM_001164041	1110051M15Rik; Madh5; Smad5; Dwf-C; MusMLP; AI451355	2.095	0.0181816
Zfp950	NM_001001737	Zfp950; Zfp826; mszf84; 5830428H23Rik; AU016073; Gm34518; BC055757	2.095	0.0181619
Adam17	NR_120376	CD156b; Tace; Adam17	2.09	0.0184502
Itgal	NM_001253872	LFA-1; Ly-21; Ly-15; Cd11a; LFA-1A; Itgal; (p180)	2.09	0.0183258
Itgal	NM_001253873	LFA-1; Ly-21; Ly-15; Cd11a; LFA-1A; Itgal; (p180)	2.09	0.0183258
Itgal	NM_001253874	LFA-1; Ly-21; Ly-15; Cd11a; LFA-1A; Itgal; (p180)	2.09	0.0183258
Itgal	NM_008400	LFA-1; Ly-21; Ly-15; Cd11a; LFA-1A; Itgal; (p180)	2.09	0.0183258
Mpp7	NM_001081287	1110068J02Rik; AI415104; Mpp7; Gm955; 2810038M04Rik; 5430426E14Rik	2.09	0.0184726
Mtus1	NM_001286413	B430010I23Rik; Mtus1; MTSG1; Atip1; MD44; AI481402; C85752; mKIAA1288; ATBP135; B430305I03Rik; Cctsg1-440	2.09	0.018456
Pmp22	NM_001302255	Tr; trembler; Gas-3; HNPP; Pmp22; 22kDa	2.09	0.0184348
Rrm1	NM_009103	Rrm1; RnrM1	2.09	0.0184988
Sertad4	NM_198247	Sertad4; C130018M11Rik; 4833404A09	2.09	0.0183806
Smad5	NM_008541	1110051M15Rik; Madh5; Smad5; Dwf-C; MusMLP; AI451355	2.09	0.0184455
Snhg8	NR_028574	2010109N14Rik; 1110065M07Rik; Snhg8	2.09	0.0183998
Sox2	NM_011443	ysb; lcc; Sox2; Sox-2	2.09	0.0184334
Tob1	NM_009427	Tob; Trob; Tob1	2.09	0.018469
Cep295	NM_176976	5832426L23Rik; Gm1131; Kiaa1731; 5830418K08Rik; Cep295	2.085	0.0187335
Gad1	NM_008077	GAD44; Gad-1; GAD25; EP10; GAD67; Gad1	2.085	0.0186244
Nacad	NM_001081652	mKIAA0363; Nacad; D230024G13Rik	2.085	0.0186186
Nras	NM_010937	Nras; AV095280; N-ras	2.085	0.0186349
Pmp22	NM_008885	Tr; trembler; Gas-3; HNPP; Pmp22; 22kDa	2.085	0.0185929
Simc1	NM_176987	4732471D19Rik; Simc1	2.085	0.0185467
Whsc1l1	NM_001081269	6720429E03; Whsc1l1; NSD3; A530023P05; AI528490; WHISTLE	2.085	0.0185632
Adam17	NM_001291871	CD156b; Tace; Adam17	2.08	0.0189213
Adam17	NM_009615	CD156b; Tace; Adam17	2.08	0.0189213
Hist1h3b	NM_178203	H3-53; Hist1h3b	2.08	0.0187802
Pde1c	NM_011054	Pde1c	2.08	0.018943
Smad5	NM_001164042	1110051M15Rik; Madh5; Smad5; Dwf-C; MusMLP; AI451355	2.08	0.0187744
St8sia4	NM_009183	PST; ST8SiaIV; PST-1; Siat8d; St8sia4; SIAT8-D	2.08	0.0189056
Adam17	NM_001277266	CD156b; Tace; Adam17	2.075	0.0191578
Carhsp1	NM_025821	1200011K09Rik; Carhsp1; Crhsp-24; D16Ertd465e	2.075	0.0191167
Casq2	NM_009814	AW146219; Casq2; ESTM52; cCSQ; AA033488; Csq2	2.075	0.0190406
Pmp22	NM_001302257	Tr; trembler; Gas-3; HNPP; Pmp22; 22kDa	2.075	0.0190232
Sncaip	NM_001199154	Sncaip; 4933427B05Rik; BB104594; SYPH1; 2810407O15Rik	2.075	0.0190854
Zfp280c	NM_001166650	BC028839; Zfp280c; Suhw3; Znf280c; mKIAA1584; Zfp633	2.075	0.0191405
Aebp2	NM_001309436	Aebp2; B230313N05Rik; AU023766	2.07	0.0193586
Aebp2	NM_001309437	Aebp2; B230313N05Rik; AU023766	2.07	0.0194036
Fgf3	NM_008007	Int-P; Fgf-3; Int-2; Fgf3	2.07	0.0192927
Kcng1	NM_001081134	Kcng1; AW536275; OTTMUSG00000016048	2.07	0.0194558
Pmp22	NM_001302258	Tr; trembler; Gas-3; HNPP; Pmp22; 22kDa	2.07	0.0193059
Sytl2	NR_110348	AI266830; Slp2; Sytl2; mKIAA1597	2.07	0.0193239
Astn2	NM_019514	bM452J22.1; Astn2; 1d8; Astnl	2.065	0.0195614
Junb	NM_008416	Junb	2.065	0.0195771
Kazn	NM_144531	Kazn; Kaz; 2310007B04Rik; AI256607; AW061099; 9030409G11Rik; Kazrin; AI666764	2.065	0.0196054
Nrd1	NM_146150	AI875733; NRD-C; Nrd1; 2600011I06Rik	2.065	0.0195392
Tmem44	NM_172614	1700007N03Rik; Tmem44; B230220N21; 9330161C17Rik	2.065	0.0196349
Trib2	NM_144551	TRB2; TRB-2; Trib2; AW319517	2.065	0.0196404
Arfrp1	NR_028585	Arfrp1; 1500006I01Rik; AI480700	2.06	0.0198898
Arhgdib	NM_007486	Arhgdib; Gdid4; Ly-GDI; D4	2.06	0.0198969
Bmp2	NM_007553	Bmp2a; AI467020; Bmp2	2.06	0.0199316
Taf4a	NM_001081092	TAFII135; 135kDa; TAFII130; Taf2c1; AI450312; Taf4a	2.06	0.0198776
AI593442	NM_178906	AI593442; E130102D23	2.055	0.0200209
Cdca7	NM_025866	Cdca7; AU044109; JPO1; 2310021G01Rik	2.055	0.0201697
Hnrnpm	NM_001109913	AA409009; 2610023M21Rik; Hnrpm; mKIAA4193; Hnrnpm	2.055	0.0199951
NM_001310668	NM_001310668	-	2.055	0.0199538
AI593442	NM_001286641	AI593442; E130102D23	2.05	0.0203619
Erbb3	NM_010153	Erbb3; Erbb-3; Her3; Erbb3r; C76256	2.05	0.0202078
Lpcat4	NM_207206	Lpcat4; Agpat7; AI505034; Aytl3; LPEAT2	2.05	0.0202918
Synpr	NM_001163032	Synpr; 1500003F20Rik; SPO	2.05	0.0203844
Zfp664	NM_001081750	Znf664; Zfp664; AW060232; ZFOC1; D930038J03Rik	2.05	0.0202281
Gm14204	NR_040358	OTTMUSG00000015935; Gm14204	2.045	0.0205974
Mtus1	NM_001005863	B430010I23Rik; Mtus1; MTSG1; Atip1; MD44; AI481402; C85752; mKIAA1288; ATBP135; B430305I03Rik; Cctsg1-440	2.045	0.020475
NM_001310604	NM_001310604	-	2.045	0.0204989
Sh3glb1	NM_001282037	Sh3glb1; AA409932; Bif-1; AI314629; AU015566; mKIAA0491	2.045	0.0206386
Zc3h12c	NM_001162921	A230108E06; mKIAA1726; Zc3h12c; C230027N18Rik	2.045	0.0204602
Kremen2	NM_028416	Kremen2; 2900054E04Rik; Krm2	2.04	0.020711
Rffl	NM_001007465	4930516L10Rik; Rffl; Carp2; 1700051E09Rik; BG080975	2.04	0.0208766
Rffl	NM_001164569	4930516L10Rik; Rffl; Carp2; 1700051E09Rik; BG080975	2.04	0.020868
Smad7	NM_001042660	Smad7; Madh7	2.04	0.0207945
Arhgdib	NM_001301301	Arhgdib; Gdid4; Ly-GDI; D4	2.035	0.0210152
Arhgdib	NM_001301303	Arhgdib; Gdid4; Ly-GDI; D4	2.035	0.0211564
LOC100503496	NR_040680	LOC100503496	2.035	0.0211152
Pacs2	NM_001291445	6720425G15Rik; AW208651; Pacs1l; mKIAA0602; Pacs2; E230011J22; AW489976	2.035	0.0211468
Pmp22	NM_001302259	Tr; trembler; Gas-3; HNPP; Pmp22; 22kDa	2.035	0.0210453
Prr12	NM_175022	Prr12; BC058674; 6720469B10	2.035	0.0209276
Sh3glb1	NM_019464	Sh3glb1; AA409932; Bif-1; AI314629; AU015566; mKIAA0491	2.035	0.0210786
Smarcc1	NM_009211	SRG3; Smarcc1; Rsc8; AI115498; msp3; BAF155	2.035	0.0211473
Ptchd1	NM_001093750	Ptchd1; 9630036J22Rik; Gm387; AI848149	2.03	0.0213192
Xrcc3	NM_028875	AI182522; AW537713; 4432412E01Rik; Xrcc3	2.03	0.0211978
D430036J16Rik	NR_040397	D430036J16Rik	2.025	0.0216367
Hnrnpd	NM_001077265	Hnrnpd; Auf1; Hnrpd	2.025	0.0214605
Pmp22	NM_001302260	Tr; trembler; Gas-3; HNPP; Pmp22; 22kDa	2.025	0.0216143
Rffl	NM_001164571	4930516L10Rik; Rffl; Carp2; 1700051E09Rik; BG080975	2.025	0.021603
Snora21	NR_028078	Snora21; MBI-3	2.025	0.0216891
Ubn2	NM_177185	6030408G03Rik; BC060116; mKIAA2030; 2900060J04Rik; Ubn2; D130059P03Rik	2.025	0.0214957
AF357399	NR_028129	AF357399; MBI-142	2.02	0.0217646
D430036J16Rik	NR_040396	D430036J16Rik	2.02	0.0219327
Elf1	NM_001286411	Elf-1; p70; Elf1; Sts1; mElf-1	2.02	0.0217532
Kat6b	NM_017479	AI507552; Kat6b; B130044K16Rik; Myst4; mKIAA0383; qkf; MYST-4; Morf; querkopf	2.02	0.0217056
Spen	NM_019763	Mint; Spen; mKIAA0929	2.02	0.0218399
Trh	NM_009426	Trh; Trf; Pro-TRH	2.02	0.0218137
Epb4.1	NM_183428	Epb4.1; Elp1; Elp-1; mKIAA4056; 4.1R; D4Ertd442e; Epb41; AI415518	2.015	0.0220211
Hnrnpd	NM_001077266	Hnrnpd; Auf1; Hnrpd	2.015	0.0220709
Pmp22	NM_001302261	Tr; trembler; Gas-3; HNPP; Pmp22; 22kDa	2.015	0.0221568
Rmnd5a	NM_024288	1110007A06Rik; AW125795; Rmnd5a; MTA.D02.090; AJ237586; Gid2	2.015	0.0221795
Arhgdib	NM_001301305	Arhgdib; Gdid4; Ly-GDI; D4	2.01	0.0223172
Cdh9	NM_009869	Cdh9	2.01	0.0222623
Epb4.1	NM_001128607	Epb4.1; Elp1; Elp-1; mKIAA4056; 4.1R; D4Ertd442e; Epb41; AI415518	2.01	0.0223024
Kctd1	NM_001142731	Kctd1; AI661543; AW553000; 4933402K10Rik	2.01	0.0222216
Spopl	NM_029773	Spopl; BB233739; E430033K04Rik; AU014935; 4921517N04Rik	2.01	0.0224235
Zfp704	NM_133218	Zfp704; Znf704; C030026M03; C030034L19Rik; Gig1	2.01	0.0223918
Arid1a	NM_001080819	Osa1; 1110030E03Rik; Smarcf1; Arid1a; BAF250a	2	0.0228764
AU023762	NR_040760	AU023762	2	0.0228801
Ier5	NM_010500	Ier5	2	0.0227944
Sertad4	NM_001177794	Sertad4; C130018M11Rik; 4833404A09	2	0.0229876
Sp9	NM_001005343	Sp9	2	0.022871
Ado	NM_001005419	Gm237; Ado	1.995	0.0230536
Igsf9b	NM_001129787	Igsf9b; mKIAA1030; Gm508	1.995	0.0231913
Itm2a	NM_008409	AW108051; Itm2; E25; Itm2a; Bricd2a	1.995	0.0231467
Kmt2b	NM_029274	mKIAA0304; Mll2; Kmt2b; Wbp7; 2610014H22Rik	1.995	0.0232561
Ptpn12	NM_011203	PTP-PEST; PTP-P19; P19-PTP; PTPG1; Ptpn12	1.995	0.0232125
Samd15	NM_001290288	Samd15; Gm263	1.995	0.0232242
Cdk19	NM_001168304	Cdc2l6; Cdk19; CDK11; mKIAA1028; 2700084L06Rik; AI845279; AW228747	1.99	0.0235041
Ermn	NM_029972	AI854460; mKIAA1189; Ermn; A330104H05Rik; ermin	1.99	0.0234049
Kmt2a	NM_001081049	6430520K01; Cxxc7; All1; HRX; mKIAA4050; Kmt2a; ALL-1; Mll; Mll1; HTRX1	1.99	0.023437
Kmt2b	NM_001290573	mKIAA0304; Mll2; Kmt2b; Wbp7; 2610014H22Rik	1.99	0.0234695
Mtus1	NM_001005864	B430010I23Rik; Mtus1; MTSG1; Atip1; MD44; AI481402; C85752; mKIAA1288; ATBP135; B430305I03Rik; Cctsg1-440	1.99	0.0235305
Abl1	NM_001283047	Abl1; E430008G22Rik; c-Abl; AI325092; Abl	1.985	0.0237436
Adamtsl5	NM_001285435	2010109H09Rik; Thsd6; Adamtsl5	1.985	0.023611
Astn2	NM_207109	bM452J22.1; Astn2; 1d8; Astnl	1.985	0.0236617
Cdk19	NM_001291816	Cdc2l6; Cdk19; CDK11; mKIAA1028; 2700084L06Rik; AI845279; AW228747	1.985	0.0237166
Cdk19	NM_001291817	Cdc2l6; Cdk19; CDK11; mKIAA1028; 2700084L06Rik; AI845279; AW228747	1.985	0.0237186
Dmkn	NM_028618	1110014F24Rik; C130074A08; SK89; cI-36; AW561900; Dmkn; SK30	1.985	0.0235941
Epb4.1	NM_001128606	Epb4.1; Elp1; Elp-1; mKIAA4056; 4.1R; D4Ertd442e; Epb41; AI415518	1.985	0.0237907
Rbm12b2	NM_198957	Rbm12b2; AV299215; C430048L16Rik; Rbm12bb	1.985	0.0236937
Abl1	NM_001112703	Abl1; E430008G22Rik; c-Abl; AI325092; Abl	1.98	0.0241021
Arhgef39	NM_001013377	Arhgef39; E130306D19Rik	1.98	0.024024
Cdk19	NM_198164	Cdc2l6; Cdk19; CDK11; mKIAA1028; 2700084L06Rik; AI845279; AW228747	1.98	0.0239212
Enpp4	NM_199016	Enpp4; E-NPP 4; Gm90; 4933413N07Rik; AI195364; mKIAA0879; AA986363	1.98	0.0240853
Spopl	NM_001165997	Spopl; BB233739; E430033K04Rik; AU014935; 4921517N04Rik	1.98	0.0240241
Hnrnpul2	NM_001081196	Hnrpul2; 1110031M08Rik; AI465155; Hnrnpul2	1.975	0.0243806
Gtf2ird1	NM_001244936	BEN; ESTM9; Gtf2il; MusTRD1; Cream1; 1700012P16Rik; Tg(Alb1-Myc)166.8Sst; WBSCR11; X83320; Gtf2ird1; GTF3	1.97	0.0246075
Kat6b	NM_001205241	AI507552; Kat6b; B130044K16Rik; Myst4; mKIAA0383; qkf; MYST-4; Morf; querkopf	1.97	0.02461
Abl1	NM_001283046	Abl1; E430008G22Rik; c-Abl; AI325092; Abl	1.965	0.0247657
Dlg1	NM_001252433	B130052P05Rik; SAP97; E-dlg/SAP97; SAP-97; Dlgh1; mKIAA4187; Dlg1	1.965	0.02493
Dlg1	NM_007862	B130052P05Rik; SAP97; E-dlg/SAP97; SAP-97; Dlgh1; mKIAA4187; Dlg1	1.965	0.0249834
Pde1c	NM_001159953	Pde1c	1.965	0.024936
Ppp2r2a	NM_001205188	Ppp2r2a; mKIAA1541; 2410004D02Rik	1.965	0.0247311
Ptch1	NM_008957	Ptc1; Ptc; Ptch1; mes; Ptch; A230106A15Rik	1.965	0.0248214
Rbp4	NM_011255	Rbp4; Rbp-4	1.965	0.0248459
Zfp503	NM_145459	B830002A16Rik; Nolz-1; Zfp503; AI181838; Znf503; Nolz1	1.965	0.0247696
List of Down regulated genes in Dyrk1aC/C hippocampi compared with controls (Deseq algorithm, P<0.025)
Gene	Refseq	synonims	Z score	Pval DEseq
Plin4	NM_020568	S3-12; Plin4; mKIAA1881	-6.375	9.39681e-11
Fkbp5	NM_010220	FKBP-5; D17Ertd592e; Dit1; FKBP51; Fkbp5	-4.5	3.40572e-06
Kit	NM_021099	Gsfsco1; Tr-kit; SOW3; Ssm; Kit; Bs; Gsfsow3; SCO1; SCO5; CD117; c-KIT; Fdc; Gsfsco5; W	-4.34	7.21882e-06
Kit	NM_001122733	Gsfsco1; Tr-kit; SOW3; Ssm; Kit; Bs; Gsfsow3; SCO1; SCO5; CD117; c-KIT; Fdc; Gsfsco5; W	-4.33	7.52106e-06
Frem3	NM_001167898	Gm795; NV2; Frem3	-4.3	8.61072e-06
Thsd7b	NM_172485	1700074E13Rik; Thsd7b; D130067I03Rik; B930082A18	-4.225	1.21811e-05
Gbx2	NM_010262	Stra7; Gbx2; D130058E05Rik; Gbx-2; MMoxA	-4.205	1.32562e-05
Tagln3	NM_019754	AI426007; Np25; Tagln3; 2900005O10Rik; 2700038H05Rik	-3.89	5.05614e-05
Gpr151	NM_181543	C130082O03Rik; GalRL; Gpr151; PGR7; nGPCR-2037	-3.87	5.51284e-05
Plxnc1	NM_018797	AW742158; CD232; Vespr; Plxnc1; 2510048K12Rik	-3.82	6.7065e-05
Aldoa	NM_001177308	Aldoa; Aldo-1; Aldo1	-3.62	0.000150119
Stx1a	NM_016801	Stx1a; HPC-1	-3.595	0.000164774
Aldoa	NM_007438	Aldoa; Aldo-1; Aldo1	-3.555	0.00019083
Aldoa	NM_001177307	Aldoa; Aldo-1; Aldo1	-3.55	0.000193062
Rpph1	NR_002142	Gm24821; H1RNA; Rpph1; Rmrp5; Rpr	-3.495	0.000240061
Amigo2	NM_001164563	Amigo2; AMIGO-2; AW208913; Ali1; AI415330	-3.49	0.000243766
Amigo2	NM_178114	Amigo2; AMIGO-2; AW208913; Ali1; AI415330	-3.46	0.000270759
Amigo2	NM_001164602	Amigo2; AMIGO-2; AW208913; Ali1; AI415330	-3.45	0.000284895
Ap2a2	NM_007459	AF006990; 2410074K14Rik; L25; Adtab; Ap2a2; AW146353; C78001	-3.41	0.000329874
Hif3a	NM_001162950	Hif3a; NEPAS; bHLHe17; MOP7; Ipas	-3.335	0.000426947
Hif3a	NM_016868	Hif3a; NEPAS; bHLHe17; MOP7; Ipas	-3.315	0.000458773
Tmem215	NM_177175	Tmem215; A930001M12Rik	-3.295	0.000500156
Mpp3	NM_007863	Dlgh3; Mpp3; 6430514B01	-3.28	0.000519196
Fhod3	NM_175276	A930009H06Rik; FHOS2; Fhod3; mKIAA1695	-3.23	0.000618986
Prss35	NM_178738	Prss35; P3D9; 6030424L22Rik	-3.225	0.000633412
Tmem215	NM_001166009	Tmem215; A930001M12Rik	-3.22	0.0006469
Fhod3	NM_001289655	A930009H06Rik; FHOS2; Fhod3; mKIAA1695	-3.21	0.000674647
Syt9	NM_021889	Syt9	-3.155	0.000816281
Tomm34	NM_025996	TOM34; 2610100K07Rik; Tomm34	-3.12	0.000904581
Map3k6	NM_016693	MEKK6; Map3k6; Ask2; MAPKKK6	-3.115	0.000932004
Tomm34	NM_001291155	TOM34; 2610100K07Rik; Tomm34	-3.115	0.000934539
Fhod3	NM_001289654	A930009H06Rik; FHOS2; Fhod3; mKIAA1695	-3.1	0.000969592
Pfkl	NM_008826	AA407869; PFK-L; Pfkl; ATP-PFK	-3.075	0.0010573
Cd200	NM_010818	OX2; Cd200; Mox2	-3.065	0.00110283
Fam169a	NM_001146045	SLAP75; B230112C05Rik; Fam169a	-3.055	0.00113699
Apbb1	NM_001253887	Apbb1; Fe65; Rir	-3.045	0.00116601
Thyn1	NM_144543	Thy28; D730042P09Rik; Thyn1; MY105; MDS012; HSPC144	-3.04	0.00118511
Mfsd2a	NM_029662	1700018O18Rik; Mfsd2; NLS1; Mfsd2a	-3.035	0.00120392
NM_001310600	NM_001310600	-	-3.035	0.00121962
Ostf1	NM_017375	C78236; Sh3d3; Ostf1; SH3P2	-3.03	0.00122632
Scube1	NM_001271473	7330410C13Rik; A630023E24Rik; Scube1	-3.03	0.00123458
Ezh1	NM_007970	ENX-2; Ezh1	-3.025	0.00124885
Fam169a	NM_001100458	SLAP75; B230112C05Rik; Fam169a	-3.015	0.00129254
Scube1	NM_022723	7330410C13Rik; A630023E24Rik; Scube1	-3	0.00136974
Slc2a1	NM_011400	Glut1; Slc2a1; Glut-1	-2.99	0.00141186
Cbln1	NM_019626	AI323299; Cbln1	-2.985	0.00144065
Psmb7	NM_011187	AU020723; Psmb7; MC14	-2.965	0.00153221
Ly6h	NM_001135688	Ly6h	-2.955	0.00157446
Prkar1b	NM_001253890	AI385716; Prkar1b; RIbeta	-2.95	0.00158991
Scube1	NM_001271472	7330410C13Rik; A630023E24Rik; Scube1	-2.95	0.00160927
Prkar1b	NM_008923	AI385716; Prkar1b; RIbeta	-2.935	0.00168224
Apbb1	NM_009685	Apbb1; Fe65; Rir	-2.93	0.00169571
Sgsm1	NM_001162965	NuIP; Rutbc2; Sgsm1; E130107M15; AA408781; D5Bwg1524e; 2410098H20Rik	-2.92	0.00177176
Sult1a1	NM_133670	Stp; Stp1; PST; Sult1a1; AI266890; ST1A1	-2.915	0.00179496
Apbb1	NM_001253886	Apbb1; Fe65; Rir	-2.91	0.0018309
Apbb1	NM_001253885	Apbb1; Fe65; Rir	-2.905	0.00183959
Ly6h	NM_001135689	Ly6h	-2.905	0.00185169
Sgsm1	NM_001309526	NuIP; Rutbc2; Sgsm1; E130107M15; AA408781; D5Bwg1524e; 2410098H20Rik	-2.885	0.00197787
Myo5b	NM_201600	Myo5b; mKIAA1119; AI661750	-2.88	0.00198902
Nptx2	NM_016789	np2; Nptx2; Narp	-2.86	0.00212158
Itpk1	NM_172584	Itpk1; BC031182	-2.85	0.00222029
Wbscr27	NM_024479	Wbscr27; AW492986; BC002286	-2.845	0.00223715
Grik4	NM_175481	GluK4; Grik4; KA1; GluRgamma1; KA-1; 6330551K01Rik	-2.84	0.00227883
Mertk	NM_008587	Mertk; Eyk; Mer; Nyk; nmf12	-2.84	0.00227538
Arhgef3	NM_001289688	1200004I24Rik; Xpln; 9830169H03Rik; Arhgef3; C76747	-2.825	0.002387
Mcu	NM_001033259	Ccdc109a; 2010012O16Rik; D130073L02Rik; AV064928; C10orf42; Mcu; Gm64	-2.82	0.00240485
Fxyd7	NM_022007	1110035I01Rik; Fxyd7	-2.815	0.00246948
Nefl	NM_010910	CMT2E; Nefl; NF-L; AI847934; NF68; Nfl	-2.815	0.00244537
Arhgef3	NM_027871	1200004I24Rik; Xpln; 9830169H03Rik; Arhgef3; C76747	-2.79	0.00263737
Arhgef3	NM_001289686	1200004I24Rik; Xpln; 9830169H03Rik; Arhgef3; C76747	-2.78	0.00274003
Auh	NM_016709	Auh; W91705; C77140	-2.775	0.00276661
Cib2	NM_019686	Cib2; AI449053; 2810434I23Rik	-2.775	0.00276894
Tox4	NM_023434	A630040M18; AA410149; 5730589K01Rik; LCP1; Tox4	-2.765	0.0028604
Nckipsd	NM_030729	Nckipsd; WASLBP; Wasbp; AF3P21; SPIN90; WISH; DIP1; ORF1	-2.71	0.00338406
Sqstm1	NM_011018	Osi; p62; Sqstm1; A170; OSF-6; STAP; STONE14	-2.71	0.00339213
Stpg1	NM_030189	Stpg1; Mapo2; 4930403G18Rik; 4930555I21Rik	-2.71	0.00338266
Arhgef3	NM_001289687	1200004I24Rik; Xpln; 9830169H03Rik; Arhgef3; C76747	-2.705	0.00343635
Arhgef4	NM_183019	Arhgef4; ENSMUSG00000070955; 9330140K16Rik; Asef	-2.7	0.00349005
Flot1	NM_008027	Flot1; reggie-2	-2.7	0.00347583
Rhbdl1	NM_144816	Rhbdl1; Rhbdl	-2.7	0.00351451
Sqstm1	NM_001290769	Osi; p62; Sqstm1; A170; OSF-6; STAP; STONE14	-2.7	0.00349479
Gpc1	NM_016696	Gpc1; AI462976	-2.69	0.00361169
Ccdc74a	NM_001166164	Ccdc74a; 2310015A05Rik	-2.67	0.00379355
Asph	NM_001177850	Asph; BAH; 2310005F16Rik; C79816; AI848629; 3110001L23Rik; AW261690; AW561901; cI-37	-2.665	0.00385447
Dyrk1a	NM_007890	Dyrk1a; D16Ertd493e; ENSMUSG00000074897; Gm10783; 2310043O08Rik; D16Ertd272e; Dyrk; Mnbh; mmb; Mp86	-2.665	0.00387254
Cpt1c	NM_001252470	Cpt1c; 6530437J22Rik; 9630004I06Rik	-2.66	0.00394817
Egfl7	NM_001164564	Egfl7; Zneu1; VE-statin	-2.66	0.00395305
Prrt2	NM_001102563	Prrt2; 1500031I19Rik; AI195361; DSPB3	-2.66	0.00394431
Ak1	NM_021515	Ak1; B430205N08Rik; Ak-1	-2.65	0.00405478
Cpt1c	NM_153679	Cpt1c; 6530437J22Rik; 9630004I06Rik	-2.65	0.00405928
Lrrc55	NM_001033346	Gm351; Lrrc55; A330097E02Rik	-2.65	0.00407991
Pebp1	NM_018858	Pbp; Pbp1; Pbpr; HCNP; Pebp1; Rkip	-2.65	0.00402916
Egfl7	NM_178444	Egfl7; Zneu1; VE-statin	-2.64	0.00415916
Asph	NM_001177851	Asph; BAH; 2310005F16Rik; C79816; AI848629; 3110001L23Rik; AW261690; AW561901; cI-37	-2.63	0.00427722
Ak1	NM_001198792	Ak1; B430205N08Rik; Ak-1	-2.62	0.00445841
Pias3	NM_001165949	Pias3; Pias3l	-2.62	0.00445429
Sec14l2	NM_144520	Spf; TAP; Sec14l2; 1300013M05Rik	-2.62	0.00441579
Ak1	NM_001198790	Ak1; B430205N08Rik; Ak-1	-2.615	0.00446435
Snca	NM_009221	alphaSYN; Snca; NACP	-2.61	0.00458752
Hes1	NM_008235	Hry; Hes1; bHLHb39	-2.605	0.00464411
Dyrk1a	NM_001113389	Dyrk1a; D16Ertd493e; ENSMUSG00000074897; Gm10783; 2310043O08Rik; D16Ertd272e; Dyrk; Mnbh; mmb; Mp86	-2.6	0.00472825
Acsl5	NM_027976	ACS5; ACS2; Facl5; Acsl5; 1700030F05Rik	-2.595	0.00478522
Ak1	NM_001198791	Ak1; B430205N08Rik; Ak-1	-2.595	0.00474728
Entpd6	NM_172117	2700026H11Rik; NTPDase-6; Entpd6; Cd39l2	-2.595	0.00473968
Gm15612	NR_045880	ENSMUSG00000072920; OTTMUSG00000024319; Gm15612	-2.59	0.00480488
Asph	NM_001177853	Asph; BAH; 2310005F16Rik; C79816; AI848629; 3110001L23Rik; AW261690; AW561901; cI-37	-2.585	0.00492767
Pias3	NM_146135	Pias3; Pias3l	-2.565	0.00520924
Pias3	NM_018812	Pias3; Pias3l	-2.56	0.00527812
Egfl7	NM_198724	Egfl7; Zneu1; VE-statin	-2.555	0.00537531
Klhl40	NM_028202	Klhl40; 2310024D23Rik; Kbtbd5	-2.555	0.00535963
Snx32	NM_001024560	B930037P14Rik; Snx32; Snx6b	-2.55	0.00539906
Erc2	NM_177814	Erc2; 6430531D06; CAST; CAST1/ERC2; ELKS2alpha; D14Ertd171e	-2.545	0.00552372
Sv2b	NM_001109753	A830038F04Rik; mKIAA0735; Sv2b; AI850768	-2.545	0.00553435
Tpi1	NM_009415	Tpi1; AI255506; Tpi-1; Tpi	-2.535	0.00568135
Sv2b	NM_153579	A830038F04Rik; mKIAA0735; Sv2b; AI850768	-2.53	0.00573581
Ttc39c	NM_028341	1700008N02Rik; Ttc39c; 2810439F02Rik	-2.53	0.00574503
Slit2	NR_111900	Slit2; Drad-1; slit-2; mKIAA4141; Slil3; E130320P19Rik; E030015M03Rik	-2.52	0.00590869
Asph	NM_001177852	Asph; BAH; 2310005F16Rik; C79816; AI848629; 3110001L23Rik; AW261690; AW561901; cI-37	-2.515	0.00602011
Pygm	NM_011224	Pygm; PG; AI115133	-2.515	0.00599545
Syngr1	NM_207708	Syngr1b; p29; Syngr1; R75468	-2.515	0.0060009
1110051M20Rik	NM_175123	1110051M20Rik; AI586322	-2.51	0.00606488
Klc1	NM_001025362	AI874768; Kns2; Klc1	-2.505	0.00615625
Slit2	NM_001291227	Slit2; Drad-1; slit-2; mKIAA4141; Slil3; E130320P19Rik; E030015M03Rik	-2.505	0.00616316
Slit2	NM_001291228	Slit2; Drad-1; slit-2; mKIAA4141; Slil3; E130320P19Rik; E030015M03Rik	-2.505	0.00613974
Slit2	NM_178804	Slit2; Drad-1; slit-2; mKIAA4141; Slil3; E130320P19Rik; E030015M03Rik	-2.505	0.00613974
Lman2	NM_025828	1110003H06Rik; AU040819; VIP36; AL023023; Lman2; AA408240; 1300009F09Rik; GP36B	-2.5	0.00627714
Flot2	NM_001040403	Flot2; AI573412; reggie-2; Esa	-2.495	0.0063003
Flot2	NM_001284227	Flot2; AI573412; reggie-2; Esa	-2.495	0.0063003
Slc25a22	NM_026646	AI060884; Gc1; Slc25a22; 1300006L01Rik	-2.49	0.00644111
Slc25a22	NM_001177576	AI060884; Gc1; Slc25a22; 1300006L01Rik	-2.485	0.0064934
Ly6h	NM_011837	Ly6h	-2.48	0.00665873
Slc6a7	NM_201353	AW455934; PROT; Slc6a7	-2.48	0.0066277
Asph	NM_001177855	Asph; BAH; 2310005F16Rik; C79816; AI848629; 3110001L23Rik; AW261690; AW561901; cI-37	-2.475	0.006662
Egfl7	NM_198725	Egfl7; Zneu1; VE-statin	-2.475	0.00667211
Stard7	NM_139308	Stard7; AW544915; AI852671; AL022671	-2.475	0.00668965
Matk	NM_001285855	Matk; Ntk; CHK; HYL	-2.47	0.00681048
Flot2	NM_008028	Flot2; AI573412; reggie-2; Esa	-2.465	0.00693326
Dgcr6	NM_010047	Dgcr6	-2.455	0.00713379
Nt5c	NM_015807	Dnt; Umph2; Dnt1; Nt5c; Umph-2	-2.455	0.00712161
Aldoart1	NM_001199270	Aldo1-ps; 4921524E03Rik; Aldoart1; Aldoa-ps2; Aldo1-ps2	-2.445	0.00732024
Ccdc109b	NM_001293644	Ccdc109b; 9030408N13Rik; MCUb	-2.435	0.00751519
Uvrag	NM_178635	AI648770; 9530039D02Rik; Uvragl; BB124205; Uvrag1; Uvrag	-2.425	0.00766951
Asph	NM_001177854	Asph; BAH; 2310005F16Rik; C79816; AI848629; 3110001L23Rik; AW261690; AW561901; cI-37	-2.42	0.00780383
Asph	NM_001177856	Asph; BAH; 2310005F16Rik; C79816; AI848629; 3110001L23Rik; AW261690; AW561901; cI-37	-2.415	0.00792888
Rgs19	NM_001291209	AI324841; AW547781; Rgs19; GAIP; 2610042F04Rik	-2.415	0.00795822
Arhgdig	NM_008113	RIP2; Rho-GDI-3; Gdi5; Rho-GDI2; Arhgdig	-2.41	0.0079947
Podxl2	NM_176973	D130074J02Rik; PODLX2; Podxl2	-2.41	0.00808517
Fam213b	NM_025582	AI836168; Fam213b; PM/PGFS; 2810405K02Rik	-2.405	0.00811538
Klc1	NM_001025358	AI874768; Kns2; Klc1	-2.39	0.0085328
Klc1	NM_001025361	AI874768; Kns2; Klc1	-2.39	0.00852303
Klc1	NM_001025359	AI874768; Kns2; Klc1	-2.385	0.00863783
Ap2s1	NM_198613	AI043088; Ap2s1	-2.38	0.00865752
Klc1	NM_008450	AI874768; Kns2; Klc1	-2.375	0.00887898
Syngr1	NM_009303	Syngr1b; p29; Syngr1; R75468	-2.375	0.00878716
Snph	NM_001291076	AW556958; mKIAA0374; Snph; 6430515A01; AW743098; AW045671	-2.37	0.00898549
Gpd1	NM_010271	Gpd1; Gdc-1; mKIAA4010; AI747587; Gdc1	-2.365	0.009136
Klc1	NM_001025360	AI874768; Kns2; Klc1	-2.365	0.00904452
Klc1	NM_001025363	AI874768; Kns2; Klc1	-2.365	0.00903983
Otub1	NM_134150	Otub1; AI850305	-2.365	0.00910776
Rundc3a	NM_016759	Rap2ip; Rundc3a; Rpip8; RPIP-8	-2.365	0.00910751
Dnajc6	NM_198412	mKIAA0473; Dnajc6; 2810027M23Rik	-2.36	0.00918341
Snap47	NM_144521	1110031B06Rik; Snap47; SNAP-47	-2.355	0.00931286
Snph	NM_198214	AW556958; mKIAA0374; Snph; 6430515A01; AW743098; AW045671	-2.355	0.00931884
Hs3st4	NM_001252072	Gm6915; Hs3st4; EG628779	-2.35	0.00946176
Slc36a4	NM_172289	6330573I15Rik; PAT4; Slc36a4	-2.35	0.00942553
Agap3	NM_139153	Agap3; AV028425; AGAP-3; cnt-g3; MRIP-1; Centg3; Crag; Crag.	-2.345	0.00960973
Coasy	NM_001305982	Coasy; 1300003G02Rik; Ukr1; Dpck; Ppat	-2.345	0.00962826
Dgcr6	NM_001289813	Dgcr6	-2.345	0.00952372
Emb	NM_010330	AL022799; Emb; Gp70	-2.345	0.00962271
Tac2	NM_009312	Tac2; Tac3	-2.345	0.00957832
Dnajc6	NM_001164584	mKIAA0473; Dnajc6; 2810027M23Rik	-2.34	0.00971087
Dnajc6	NM_001164585	mKIAA0473; Dnajc6; 2810027M23Rik	-2.34	0.00966626
Dgcr6	NM_001289814	Dgcr6	-2.335	0.00988825
Dgcr6	NR_110380	Dgcr6	-2.335	0.00988825
Sgsm1	NM_172718	NuIP; Rutbc2; Sgsm1; E130107M15; AA408781; D5Bwg1524e; 2410098H20Rik	-2.335	0.00985484
Tac2	NM_001199971	Tac2; Tac3	-2.335	0.00987213
Lrp11	NM_172784	1700034J19Rik; 9830160H19Rik; Lrp11; 6330533B21	-2.33	0.0100293
Rab3ip	NM_001003950	Rab3ip; Rabin3; B230311A06; Gtpat12	-2.33	0.0100318
6430548M08Rik	NM_172286	mKIAA0513; AW049007; Kiaa0513; 6430548M08Rik	-2.325	0.0100389
Klc1	NM_001081959	AI874768; Kns2; Klc1	-2.325	0.0100796
Snph	NM_001291077	AW556958; mKIAA0374; Snph; 6430515A01; AW743098; AW045671	-2.325	0.0100642
Svop	NM_026805	Svop; AI415691; msvop; 1110030H18Rik	-2.325	0.0101224
Dnajc6	NM_001164583	mKIAA0473; Dnajc6; 2810027M23Rik	-2.32	0.0102206
Snca	NM_001042451	alphaSYN; Snca; NACP	-2.32	0.0102644
Bcl2l1	NM_001289716	BclX; bcl2-L-1; Bcl2l1; Bcl(X)L; Bcl2l; Bcl-XL; bcl-x	-2.315	0.0103997
Flot2	NM_001284228	Flot2; AI573412; reggie-2; Esa	-2.315	0.0103436
Prss23	NM_029614	4930479H08Rik; 2310046G15Rik; Spuve; AI790574; Prss23	-2.315	0.0103755
6430548M08Rik	NM_001163761	mKIAA0513; AW049007; Kiaa0513; 6430548M08Rik	-2.31	0.0104716
Cdip1	NM_025670	Cdip1; 5730403B10Rik; AU018521; 2700048O17Rik; AW742692; CDIP	-2.31	0.0105403
Nav3	NM_001081035	4732483H20Rik; POMFIL1; mKIAA0938; unc53H3; Nav3; 9630020C08Rik; Pomfil1p	-2.31	0.0105286
Nlrp5-ps	NR_045119	Gm18756; Nlrp5-ps	-2.31	0.0104598
Nmbr	NM_008703	BB182387; Nmbr	-2.31	0.0105657
Clip1	NM_001291229	AV017631; CLIP-170; Clip50; CYLN1; mKIAA4046; restin; 1110007I12Rik; C81039; CLIP170; Rsn; Clip1; 4631429H07Rik	-2.305	0.010658
Gsto1	NM_010362	Gsto1; GSTX; AA407097; GSTO 1-1; p28; AU018802; AI194287; SPG-R	-2.305	0.0106186
Clip1	NM_019765	AV017631; CLIP-170; Clip50; CYLN1; mKIAA4046; restin; 1110007I12Rik; C81039; CLIP170; Rsn; Clip1; 4631429H07Rik	-2.3	0.0108161
Epdr1	NM_134065	Epdr1; MERP2; AU040950; AV006210; Ucc1; Epdm2; MERP-1; MERP-2; Epdr2	-2.3	0.0107806
Fbxo44	NR_104374	Fbxo6a; FBX30; Fbxo44; AV001623; 5730411K09; Fbx6a; FBG3	-2.3	0.0107447
Golga7b	NM_027694	Golga7b; 4933417O08Rik; AI839934	-2.3	0.0108111
6430548M08Rik	NM_001163760	mKIAA0513; AW049007; Kiaa0513; 6430548M08Rik	-2.295	0.0109602
Brinp2	NM_207583	BB361039; 6430517E21Rik; mKIAA1747; Brinp2; Fam5b	-2.29	0.01112
Cdipt	NM_026638	Pis; Pis1; D7Bwg0575e; Cdipt; 9530042F15Rik	-2.29	0.0110579
Dctn2	NM_001190453	DCTN-50; RBP50; Dctn2; 2310042E05Rik; C130077D06Rik; C87049; GMP23-48K; p50	-2.29	0.0111367
Maob	NM_172778	MAO-B; 6330414K01Rik; Maob	-2.29	0.0110282
Ccdc109b	NM_025779	Ccdc109b; 9030408N13Rik; MCUb	-2.285	0.0112427
Clta	NM_001080384	Clta; Lca; AV026556	-2.285	0.0112854
Dctn2	NM_001190454	DCTN-50; RBP50; Dctn2; 2310042E05Rik; C130077D06Rik; C87049; GMP23-48K; p50	-2.285	0.0111567
Dctn2	NM_027151	DCTN-50; RBP50; Dctn2; 2310042E05Rik; C130077D06Rik; C87049; GMP23-48K; p50	-2.285	0.0111961
Lgals8	NM_001291057	D13Ertd524e; Lgals-8; AI326142; Lgals8; 1200015E08Rik	-2.285	0.0111749
Snx10	NM_001127349	Snx10; 2410004M09Rik	-2.285	0.0112268
Stoml1	NM_026942	Stoml1; 1810015E19Rik; SLP1; STORP; UNC24; WPB72; AI847431	-2.285	0.0111896
Elavl2	NM_001177883	Hub; Elavl2; mel-N1	-2.28	0.011308
Fbxo44	NM_001161851	Fbxo6a; FBX30; Fbxo44; AV001623; 5730411K09; Fbx6a; FBG3	-2.28	0.0113129
Adamts8	NM_013906	Adamts8; METH2; METH-2	-2.275	0.0116006
Cbln4	NM_175631	AI848962; Cbln4	-2.27	0.0117078
Decr2	NM_011933	Decr2	-2.27	0.0117292
Rusc1	NM_028188	Rusc1; AA408288; NESCA; 2210403N08Rik	-2.27	0.0116618
Clta	NM_001080386	Clta; Lca; AV026556	-2.265	0.0118486
Napb	NM_019632	SNARE; I47; Napb; Brp14; b-SNAP; E161	-2.265	0.0117585
Rusc1	NM_001083807	Rusc1; AA408288; NESCA; 2210403N08Rik	-2.265	0.0118846
Scin	NM_009132	AW545522; adseverin; Scin	-2.265	0.0119048
Fbxo44	NM_173401	Fbxo6a; FBX30; Fbxo44; AV001623; 5730411K09; Fbx6a; FBG3	-2.255	0.0122242
Slc9a2	NM_001033289	2210416H12Rik; Slc9a2; NHE2; 4932415O19Rik; AV333884	-2.255	0.0122139
Snx10	NM_001127348	Snx10; 2410004M09Rik	-2.255	0.0120984
Elavl2	NM_207685	Hub; Elavl2; mel-N1	-2.25	0.0123638
Lgals8	NM_001199043	D13Ertd524e; Lgals-8; AI326142; Lgals8; 1200015E08Rik	-2.25	0.0122833
Rabac1	NM_010261	prenylin; Gbpap1; PRA1; 2310040I06Rik; Rabac1	-2.25	0.0123081
Snx10	NM_028035	Snx10; 2410004M09Rik	-2.25	0.0122833
Tecr	NM_027179	AI173355; Gpsn2; D17Ertd178e; Tecr; 2410016D23Rik; A230102P12Rik; SC2	-2.25	0.0123446
Tfrc	NM_011638	p90; 2610028K12Rik; AI195355; Mtvr-1; Tfrc; TFR; TFR1; AI426448; AU015758; E430033M20Rik; Mtvr1; Trfr; CD71; TR	-2.25	0.0123336
Bcl2l1	NM_001289717	BclX; bcl2-L-1; Bcl2l1; Bcl(X)L; Bcl2l; Bcl-XL; bcl-x	-2.24	0.0126403
Stoml1	NR_028146	Stoml1; 1810015E19Rik; SLP1; STORP; UNC24; WPB72; AI847431	-2.24	0.0125566
Tecr	NM_134118	AI173355; Gpsn2; D17Ertd178e; Tecr; 2410016D23Rik; A230102P12Rik; SC2	-2.24	0.012608
Camk1d	NM_001290376	Camk1d; A630059D12Rik; CKLiK; CaMKIdelta; mCKLiK; E030025C11Rik	-2.235	0.0128363
Lgals8	NM_018886	D13Ertd524e; Lgals-8; AI326142; Lgals8; 1200015E08Rik	-2.235	0.0127444
Sult4a1	NM_013873	Sult4a1; AI853543; ST4A1; BR-STL-1; Sultx3; 2400007A17Rik	-2.235	0.0127978
Atp6v1c1	NM_025494	Atp6v1c1; 1700025B18Rik; U13839	-2.23	0.012939
Csrnp1	NM_153287	taip-3; CSRNP-1; URAX1; Csrnp1; Axud1; 4931429D10Rik	-2.23	0.0129048
Ctnnbip1	NM_023465	Ctnnbip1; 2310001I19Rik; AW457332; Catnbip1; 1110008O09Rik; Icat	-2.23	0.0129219
Neb	NM_010889	Neb; AI595938	-2.23	0.0128757
1500012F01Rik	NM_001081005	1500012F01Rik; Zfas1	-2.225	0.0130651
Coro2a	NM_001164804	IR10; Coro2a; AI563590; 9030208C03Rik	-2.225	0.0131107
Dlat	NM_145614	Dlat; 6332404G05Rik; PDC-E2; DLTA	-2.225	0.0131174
Golga7b	NM_001141983	Golga7b; 4933417O08Rik; AI839934	-2.225	0.0131507
Lgals8	NM_001291060	D13Ertd524e; Lgals-8; AI326142; Lgals8; 1200015E08Rik	-2.225	0.0131905
Map2k4	NM_009157	JNKK1; Map2k4; MEK4; PRKMK4; Serk1; MKK4; Sek1	-2.225	0.013092
Zfp9	NM_011763	1810048F22Rik; Zfp9; Krox-4; mszf79-2; AU016736; Zfp-9	-2.225	0.0131918
Htr7	NM_008315	Htr7; 5-HT7	-2.22	0.0132981
Nkd2	NM_028186	Nkd2; AW212591; 2210403L10Rik	-2.22	0.0132197
Clta	NM_001290470	Clta; Lca; AV026556	-2.215	0.0134085
Fbxo44	NR_104375	Fbxo6a; FBX30; Fbxo44; AV001623; 5730411K09; Fbx6a; FBG3	-2.215	0.0134539
Mrpl38	NM_024177	MRP-L3; Rpml3; Mrpl38; 4733401F03Rik; R75240; 1110036N21Rik	-2.215	0.0134429
Nell2	NM_001289653	A330108N19Rik; Nell2; R75516; mel91	-2.215	0.0135039
Pcolce2	NM_029620	Pcpe2; Pcolce2; 2400001O18Rik	-2.215	0.0134903
Slc35c2	NR_045544	D2Wsu58e; Ovcov1; Slc35c2; C85957; CGI-15	-2.215	0.0134379
Daglb	NM_144915	E330036I19Rik; Daglb	-2.21	0.0136617
Elavl2	NM_010486	Hub; Elavl2; mel-N1	-2.21	0.0137074
Ggt7	NM_144786	Ggt7; 1110017C11Rik; 6330563L03Rik; Ggtl3	-2.21	0.0136321
Morf4l2	NM_001168230	Morf4l2; Mrgx; mKIAA0026; 2410017O14Rik; Sid393p	-2.21	0.0136963
Scin	NM_001146196	AW545522; adseverin; Scin	-2.21	0.0136825
Zmat2	NM_025594	Zmat2; 2900082I05Rik; 2610510D14Rik	-2.205	0.0138785
Ldhd	NM_027570	Ldhd; D8Bwg1320e; 4733401P21Rik	-2.2	0.0139697
Oxtr	NM_001081147	OTR; Oxtr	-2.2	0.0139353
Xpnpep1	NM_133216	D230045I08Rik; sAMP; Xpnpep1	-2.2	0.0140471
Arhgef6	NM_152801	1700038J06Rik; 1600028C08Rik; Arhgef6; 4930592P22Rik; alpha-PIX	-2.195	0.0141263
Clta	NM_016760	Clta; Lca; AV026556	-2.195	0.0141353
Lgals8	NM_001291055	D13Ertd524e; Lgals-8; AI326142; Lgals8; 1200015E08Rik	-2.195	0.0142518
Lnx1	NM_010727	Lnx; Lnx1	-2.195	0.014149
Mybph	NM_016749	Mybph; MyBP-H; AI385643	-2.195	0.0141705
Bcl2l1	NM_009743	BclX; bcl2-L-1; Bcl2l1; Bcl(X)L; Bcl2l; Bcl-XL; bcl-x	-2.19	0.0142761
Dmxl2	NM_172771	Dmxl2; mKIAA0856; 6430411K14Rik; E130119P06Rik; 6330586A12	-2.19	0.014367
Lrg1	NM_029796	Lrhg; 2310031E04Rik; Lrg; Lrg1; 1300008B03Rik	-2.19	0.0143753
Elmo2	NM_001302754	Elmo2; 1190002F24Rik; CED-12	-2.185	0.0145906
Nlrp5-ps	NR_045120	Gm18756; Nlrp5-ps	-2.185	0.0145095
Rundc3a	NM_001252347	Rap2ip; Rundc3a; Rpip8; RPIP-8	-2.185	0.0145317
Acan	NM_007424	cmd; Acan; Agc; Cspg1; b2b183Clo; Agc1	-2.18	0.0147039
Elmo2	NM_080287	Elmo2; 1190002F24Rik; CED-12	-2.18	0.0146489
Elmo2	NM_207706	Elmo2; 1190002F24Rik; CED-12	-2.18	0.0147105
Ncdn	NM_011986	Ncdn; Ms10ae; AU042419; MMS10-AE; mKIAA0607; norbin	-2.18	0.0147736
Elmo2	NM_001302752	Elmo2; 1190002F24Rik; CED-12	-2.175	0.0148282
Sgsm1	NM_001254731	NuIP; Rutbc2; Sgsm1; E130107M15; AA408781; D5Bwg1524e; 2410098H20Rik	-2.175	0.0148919
Arvcf	NM_001272032	Arvcf	-2.17	0.0151291
Fuk	NM_172283	Fuk; AI303278; 1110046B12Rik	-2.17	0.0151718
Trim32	NM_001161782	BBS11; Zfp117; Trim32; 1810045E12Rik; 3f3	-2.17	0.0151318
Trim32	NM_053084	BBS11; Zfp117; Trim32; 1810045E12Rik; 3f3	-2.17	0.0151622
6430548M08Rik	NM_001163762	mKIAA0513; AW049007; Kiaa0513; 6430548M08Rik	-2.165	0.0152468
Arvcf	NM_001272031	Arvcf	-2.165	0.0152345
Glyr1	NM_028720	AW545332; 2810419J22Rik; 3930401K13Rik; Glyr1; Npac	-2.16	0.0155003
Camk1d	NM_001290375	Camk1d; A630059D12Rik; CKLiK; CaMKIdelta; mCKLiK; E030025C11Rik	-2.155	0.0157175
Dync1i1	NM_001191026	DIC; DHIC-1; DH IC-1; Dncic1; Dync1i1; IC74	-2.155	0.0157748
Gm8234	NR_004433	Gm8234; AU022133	-2.155	0.0157128
Nnat	NM_180960	Peg5; Nnat; 5730414I02Rik; AW107673	-2.155	0.0157186
Ogfrl1	NM_001081079	2210417C17Rik; Ogfrl1	-2.155	0.0155989
Sars	NM_001204979	Sars1; Strs; Sars; serRS	-2.155	0.0156701
Sars	NM_011319	Sars1; Strs; Sars; serRS	-2.155	0.0156176
Stmn2	NM_025285	AI159727; Stmn2; SCG10; Scgn10; Stmb2	-2.155	0.0156938
Camk1d	NM_177343	Camk1d; A630059D12Rik; CKLiK; CaMKIdelta; mCKLiK; E030025C11Rik	-2.15	0.0159453
Coro2a	NM_178893	IR10; Coro2a; AI563590; 9030208C03Rik	-2.15	0.0158616
Dync1i1	NM_010063	DIC; DHIC-1; DH IC-1; Dncic1; Dync1i1; IC74	-2.15	0.0158665
Fuk	NR_052009	Fuk; AI303278; 1110046B12Rik	-2.15	0.015826
Glyr1	NM_001079814	AW545332; 2810419J22Rik; 3930401K13Rik; Glyr1; Npac	-2.15	0.0158139
Rbm11	NM_198302	Rbm11; A330018F01	-2.15	0.0158567
Wfikkn2	NM_181819	Gasp1; Wfikkn2; AY100450; WFIKKNRP; 2610304F08Rik	-2.15	0.0159684
Cers3	NM_001164201	Gm488; T3L; 4930550L11Rik; Lass3; Cers3	-2.145	0.0161195
Pip5k1c	NM_001293647	Pip5k1c; AI835305; AI115456; Pip5kIgamma	-2.145	0.0160181
Pip5k1c	NM_008844	Pip5k1c; AI835305; AI115456; Pip5kIgamma	-2.145	0.0160181
Ak8	NM_001033874	1190002A17Rik; AK 8; Ak8	-2.14	0.0162444
Ap3b2	NM_021492	AI549966; AU042881; Naptb; beta-NAP; [b]-NAP; beta3B; Ap3b2	-2.14	0.0161857
Arhgef26	NM_001081295	4631416L12Rik; AW491953; AI303572; SGEF; Arhgef26; 8430436L14Rik	-2.14	0.0162313
Syn2	NM_013681	Syn2; AI836018; 2900074L19Rik; AI841723	-2.14	0.0163619
Gm5069	NR_003623	EG277333; Gm5069	-2.135	0.016418
Pip5k1c	NM_001146687	Pip5k1c; AI835305; AI115456; Pip5kIgamma	-2.135	0.0165042
Pip5k1c	NM_001293646	Pip5k1c; AI835305; AI115456; Pip5kIgamma	-2.135	0.0165137
Elavl2	NM_207686	Hub; Elavl2; mel-N1	-2.13	0.0167823
Hpse	NM_152803	Hpr1; Hpse; Hpa; HSE1	-2.13	0.0166086
Napa	NM_025898	SNAPA; a-SNAP; hyh; Napa; RA81; AW209189; SNARE; 1500039N14Rik	-2.13	0.0166881
Stim2	NM_001081103	Stim2	-2.13	0.016738
Abhd12b	NM_001195033	Gm804; Abhd12b	-2.125	0.0168017
Ccdc32	NM_199310	Gm631; Ccdc32	-2.125	0.0169104
Pcbd1	NM_025273	Pcbd1; Pcbd; Pcd; Dcoh; Phs	-2.125	0.0169873
Tmem59l	NM_182991	5330410G16Rik; Tmem59l	-2.125	0.0168954
Arvcf	NM_001272029	Arvcf	-2.12	0.0171649
Ccdc160	NM_001034059	6330534C20Rik; Ccdc160	-2.12	0.0170064
Morf4l2	NM_001168226	Morf4l2; Mrgx; mKIAA0026; 2410017O14Rik; Sid393p	-2.12	0.0171608
Morf4l2	NM_001168227	Morf4l2; Mrgx; mKIAA0026; 2410017O14Rik; Sid393p	-2.12	0.0171156
Morf4l2	NM_001168228	Morf4l2; Mrgx; mKIAA0026; 2410017O14Rik; Sid393p	-2.12	0.0170229
Morf4l2	NM_001168229	Morf4l2; Mrgx; mKIAA0026; 2410017O14Rik; Sid393p	-2.12	0.0170645
Morf4l2	NM_019768	Morf4l2; Mrgx; mKIAA0026; 2410017O14Rik; Sid393p	-2.12	0.017124
Sgsm1	NM_001309528	NuIP; Rutbc2; Sgsm1; E130107M15; AA408781; D5Bwg1524e; 2410098H20Rik	-2.12	0.0171116
Clta	NM_001080385	Clta; Lca; AV026556	-2.115	0.0173763
Dync1i1	NM_001191023	DIC; DHIC-1; DH IC-1; Dncic1; Dync1i1; IC74	-2.115	0.0173135
Dync1i1	NM_001191025	DIC; DHIC-1; DH IC-1; Dncic1; Dync1i1; IC74	-2.115	0.0173943
Dync1i1	NM_001191027	DIC; DHIC-1; DH IC-1; Dncic1; Dync1i1; IC74	-2.115	0.017305
Lnx1	NM_001159578	Lnx; Lnx1	-2.115	0.017268
Plch2	NM_175556	A930027K05Rik; Plcl4; Plch2; PLCeta2; Plc-eta2	-2.115	0.0172716
Rae1	NM_175112	D2Ertd342e; 3230401I12Rik; 41; MNRP; MNRP41; Rae1	-2.115	0.0172859
Stmn3	NM_009133	Stmn3; R75323; AI604839; Sclip; 9330161A03Rik	-2.115	0.0172632
Camk1d	NM_001290374	Camk1d; A630059D12Rik; CKLiK; CaMKIdelta; mCKLiK; E030025C11Rik	-2.11	0.0174833
Prmt7	NM_145404	Prmt7; 4933402B05Rik; BC006705	-2.11	0.0176048
Rgs19	NM_001291205	AI324841; AW547781; Rgs19; GAIP; 2610042F04Rik	-2.11	0.0174305
Arvcf	NM_001272030	Arvcf	-2.105	0.0176584
Asph	NM_133723	Asph; BAH; 2310005F16Rik; C79816; AI848629; 3110001L23Rik; AW261690; AW561901; cI-37	-2.105	0.0176723
Nnat	NM_001291128	Peg5; Nnat; 5730414I02Rik; AW107673	-2.105	0.01785
Rasal1	NM_013832	MRASAL; Rasal1	-2.105	0.0178497
Snap25	NM_001291056	Snap25; Bdr; sp; GENA70; SNAP-25; SUP	-2.105	0.0177058
Arvcf	NM_033474	Arvcf	-2.1	0.0179616
Arvcf	NM_001272028	Arvcf	-2.095	0.0182544
Lztr1	NM_025808	1200003E21Rik; Lztr1; AI591627; AW550890	-2.095	0.0182439
Ola1	NM_030091	2510025G09Rik; 2810409H07Rik; 2810405J23Rik; Gtpbp9; Ola1; PTD004	-2.095	0.0182095
Atp10a	NM_009728	Atp10a; Atp10c; pfatp	-2.09	0.0184873
Plch2	NM_001113360	A930027K05Rik; Plcl4; Plch2; PLCeta2; Plc-eta2	-2.085	0.018571
Rgs19	NM_001291210	AI324841; AW547781; Rgs19; GAIP; 2610042F04Rik	-2.085	0.0186863
Snap25	NM_011428	Snap25; Bdr; sp; GENA70; SNAP-25; SUP	-2.085	0.0187543
Chn1os3	NR_040623	Chn1os3; Gm13704; OTTMUSG00000013429	-2.08	0.0189116
Gprasp2	NM_001163015	Prpl5; GASP2; GASP-2; Gprasp2; 5330440H13Rik	-2.08	0.018972
Gprasp2	NM_001163016	Prpl5; GASP2; GASP-2; Gprasp2; 5330440H13Rik	-2.08	0.0188706
Gprasp2	NM_001163017	Prpl5; GASP2; GASP-2; Gprasp2; 5330440H13Rik	-2.08	0.0188578
Crls1	NM_001024385	5730490M08Rik; 0610009I22Rik; 4930557M15Rik; Crls1	-2.075	0.019066
Dohh	NM_133964	Hlrc1; AL022869; AI585913; Dohh; 1110033C18Rik	-2.075	0.0191628
Fbxo44	NM_001161852	Fbxo6a; FBX30; Fbxo44; AV001623; 5730411K09; Fbx6a; FBG3	-2.075	0.0191656
Rasal1	NM_001281999	MRASAL; Rasal1	-2.075	0.0190006
Smim3	NM_134133	AI195350; AW561905; Smim3; 2010002N04Rik; Nid67; cI-41	-2.075	0.019207
Fbxo10	NM_001024142	Gm634; FBX10; Fbxo10	-2.07	0.0192373
Kcnmb4	NM_021452	Kcnmb4; 1700058G18Rik; 2900045G12Rik	-2.07	0.0192639
Nmnat2	NM_175460	D030041I09Rik; PNAT1; PNAT2; Nmnat2; AI843915	-2.07	0.0192471
Slc35c2	NM_001252575	D2Wsu58e; Ovcov1; Slc35c2; C85957; CGI-15	-2.07	0.0193352
Eno1b	NM_001025388	Eno1; Eno1b; Gm5506; EG433182	-2.065	0.019522
Fcgbp	NM_001122603	Fcgbp; A430096B05Rik	-2.065	0.0194805
Mafk	NM_010757	Nfe2u; Mafk; AW061068; NF-E2	-2.065	0.0195317
Sdcbp	NM_001098227	MDA-9; Sdcbp; Sycl; syntenin-1	-2.065	0.0196958
Sncg	NM_011430	persyn; C79089; Sncg	-2.065	0.0196856
Yipf3	NM_145353	Yipf3; C6orf109; D17Wsu94e; KLIP1	-2.065	0.0195316
Ociad2	NM_026950	1810027I20Rik; Ociad2	-2.06	0.0197758
Rgs19	NM_001291207	AI324841; AW547781; Rgs19; GAIP; 2610042F04Rik	-2.06	0.0197798
Kcnip4	NM_001199244	Calp; Kcnip4; KChIP4; Calp250; KChIP4a; AV032399	-2.055	0.020058
Morf4l2	NM_001168225	Morf4l2; Mrgx; mKIAA0026; 2410017O14Rik; Sid393p	-2.055	0.0201241
Sdcbp	NM_016807	MDA-9; Sdcbp; Sycl; syntenin-1	-2.055	0.0199829
Cpne9	NM_170673	A730016F12Rik; Cpne9; mKIAA4217	-2.05	0.0203123
Eno1	NM_023119	Eno-1; 0610008I15; Eno1; AL022784; MBP-1	-2.05	0.0202507
Paxip1	NM_018878	PTIP; Paxip1; D5Ertd149e	-2.05	0.0203533
Anxa7	NM_009674	AI316497; Anxa7; Anx7; synexin; AI265384	-2.045	0.02052
Matk	NM_010768	Matk; Ntk; CHK; HYL	-2.045	0.0206261
Slc4a10	NM_001242380	NCBE; Slc4a10; mKIAA4136	-2.045	0.0204859
Slc4a10	NM_001242382	NCBE; Slc4a10; mKIAA4136	-2.045	0.0206645
Cab39l	NM_026908	1500031K13Rik; AA589432; Cab39l; MO2L; 4930520C08Rik; 2810425O13Rik	-2.04	0.0208638
Cadm1	NM_001025600	Igsf4a; RA175N; AI987920; Tslc1; 2900073G06Rik; RA175A; ST17; SgIGSF; SynCam; Cadm1; Igsf4; RA175B; 3100001I08Rik; Bl2; Necl2; RA175C; RA175	-2.04	0.0209146
Nppc	NM_010933	Nppc; lbab; CNP	-2.04	0.0209116
Orai2	NM_178751	Orai2; A730041O15Rik; Tmem142b	-2.04	0.0206927
Slc4a10	NM_001242378	NCBE; Slc4a10; mKIAA4136	-2.04	0.0206945
Cadm1	NM_207676	Igsf4a; RA175N; AI987920; Tslc1; 2900073G06Rik; RA175A; ST17; SgIGSF; SynCam; Cadm1; Igsf4; RA175B; 3100001I08Rik; Bl2; Necl2; RA175C; RA175	-2.035	0.0209733
Slc4a10	NM_001242381	NCBE; Slc4a10; mKIAA4136	-2.035	0.0210588
Slc4a10	NM_033552	NCBE; Slc4a10; mKIAA4136	-2.035	0.0210982
Chgb	NM_007694	Scg-1; Chgb	-2.03	0.021426
Matk	NM_001285854	Matk; Ntk; CHK; HYL	-2.03	0.0213867
Slc4a10	NM_001242379	NCBE; Slc4a10; mKIAA4136	-2.03	0.0212996
Slc4a10	NM_001242383	NCBE; Slc4a10; mKIAA4136	-2.03	0.0212896
Ccdc124	NM_026964	1810023B24Rik; Ccdc124	-2.025	0.0216301
Ctnnbip1	NM_001141930	Ctnnbip1; 2310001I19Rik; AW457332; Catnbip1; 1110008O09Rik; Icat	-2.025	0.0215028
Matk	NM_001285853	Matk; Ntk; CHK; HYL	-2.025	0.0215215
Ntmt1	NM_170592	Ntmt1; Mettl11a; 2610205E22Rik; AL033331; NTM1A; AL033332	-2.025	0.0214679
Olfm2	NM_173777	Olfm2; A030009A06Rik	-2.025	0.021435
Zfp13	NM_011747	Krox-8; Zfp13; 4933429B21; Rhit; Zfp-13; AI835008	-2.025	0.0214919
Anxa7	NM_001110794	AI316497; Anxa7; Anx7; synexin; AI265384	-2.02	0.0218733
Cd83	NM_001289915	Cd83	-2.02	0.0217286
Eri3	NM_001285901	Eri3; Prnpip1; PINT1	-2.02	0.0218765
Lnx1	NM_001159579	Lnx; Lnx1	-2.02	0.0217138
NM_001310636	NM_001310636	-	-2.02	0.0219344
NM_001310841	NM_001310841	-	-2.02	0.0218448
Ppp6r2	NM_026813	Ppp6r2; 8430411H09Rik; 1110033O10Rik; Pp6r2; B230107H12Rik; Saps2	-2.015	0.0220183
Unc5d	NM_153135	Unc5h4; Unc5d; D930029E11Rik; mKIAA1777	-2.015	0.0220246
Cadm1	NM_018770	Igsf4a; RA175N; AI987920; Tslc1; 2900073G06Rik; RA175A; ST17; SgIGSF; SynCam; Cadm1; Igsf4; RA175B; 3100001I08Rik; Bl2; Necl2; RA175C; RA175	-2.01	0.0222773
Cadm1	NM_207675	Igsf4a; RA175N; AI987920; Tslc1; 2900073G06Rik; RA175A; ST17; SgIGSF; SynCam; Cadm1; Igsf4; RA175B; 3100001I08Rik; Bl2; Necl2; RA175C; RA175	-2.01	0.0223192
Fhl2	NM_010212	SLIM-3; SLIM3; FHL-2; Fhl2	-2.01	0.0223555
Gpx4	NR_110342	GPx-4; Gpx4; PHGPx; snGPx; mtPHGPx; GSHPx-4	-2.01	0.0222976
Lyplal1	NM_146106	Lyplal1; BC027340; Q96AVO	-2.01	0.0223872
Tgm3	NM_009374	TG E; TGase-3; TG(E); TGE; TGase E; AI893889; Tgm3	-2.01	0.022347
Agap3	NM_001256431	Agap3; AV028425; AGAP-3; cnt-g3; MRIP-1; Centg3; Crag; Crag.	-2.005	0.0226547
Lnx1	NM_001159580	Lnx; Lnx1	-2.005	0.0226625
Cd83	NM_009856	Cd83	-2	0.0229049
Necab3	NM_021546	Apba2bp; XB51; Necab3; 2900010M17Rik; AI853434; Nip1	-2	0.0228155
Ndufv3	NM_001083891	1500032D16Rik; Ndufv3	-1.995	0.0230653
Ptpn20	NM_008978	typ; Ptpn20	-1.995	0.0231117
Selm	NM_053267	Selm; A230103K18; 1500040L08Rik; Sepm	-1.995	0.0231758
Vps37d	NM_177574	Wbscr24; Vps37d	-1.995	0.0230669
Tuba4a	NM_009447	Tuba4; Tuba4a; M[a]4	-1.99	0.0235346
Ywhah	NM_011738	Ywhah	-1.99	0.0233488
Aifm3	NM_001291070	Aifm3; Aifl; 2810401C16Rik; AI840249	-1.985	0.0237803
Fabp3	NM_010174	Mdgi; Fabp3; H-FABP; Fabph-4; Fabph1; Fabph-1; Fabph4	-1.985	0.0237813
Arl6ip1	NM_019419	AL022945; ARMER; Aip-1; mKIAA0069; AIP-6; AU042858; Arl6ip1; C85138; Arl6ip	-1.98	0.0239858
Cadm3	NM_053199	SynCAM3; Cadm3; Necl1; Tsll1; Igsf4b; Necl-1; BIgR	-1.98	0.0240539
Rin2	NM_028724	Rin2; RASSF4; 2010003K16Rik; AW821980; 4632403N06Rik	-1.98	0.0240118
Serpina3h	NR_033450	Serpina3h; 6C28; Spi2	-1.98	0.0238745
Adck3	NM_023341	Cabc1; AI462003; mKIAA0451; 4632432J16Rik; Adck3	-1.975	0.024275
Ly6e	NM_001164036	TSA-1; RIG-E; Sca-2; Tsa1; Ly67; Ly6e; 9804	-1.975	0.0243708
NM_001310706	NM_001310706	-	-1.975	0.0242532
Rgs19	NM_026446	AI324841; AW547781; Rgs19; GAIP; 2610042F04Rik	-1.975	0.0244114
Thra	NM_178060	T3R[a]; AW259572; Nr1a1; 6430529J03Rik; T3Ralpha; Thra1; Erba; Thra; Rvr; Thra2	-1.975	0.0243966
Amph	NM_175007	Amph	-1.97	0.0244369
B930025P03Rik	NR_040705	B930025P03Rik	-1.97	0.0244246
Commd3	NM_147778	Commd3; AW550818; Bup; D2Ertd542e	-1.97	0.0246509
Lnx1	NM_001159577	Lnx; Lnx1	-1.97	0.0245659
Ly6e	NM_001164038	TSA-1; RIG-E; Sca-2; Tsa1; Ly67; Ly6e; 9804	-1.97	0.0245277
Ly6e	NM_001164039	TSA-1; RIG-E; Sca-2; Tsa1; Ly67; Ly6e; 9804	-1.97	0.0245277
Ly6e	NM_008529	TSA-1; RIG-E; Sca-2; Tsa1; Ly67; Ly6e; 9804	-1.97	0.0244896
Susd4	NM_144796	N28096; E430021N18Rik; AI848994; Susd4	-1.97	0.0245881
Adck3	NM_001163290	Cabc1; AI462003; mKIAA0451; 4632432J16Rik; Adck3	-1.965	0.0247693
Amph	NM_001289546	Amph	-1.965	0.0247319
