# Supplementary material for: Dyrk1a gene dosage in glutamatergic neurons has key effects in cognitive deficits observed in mouse models of MRD7 and Down syndrome
Source: PLoS Genet. 2021 Sep 29;17(9):e1009777. doi: 10.1371/journal.pgen.1009777 (PMC8480849; doi:10.1371/journal.pgen.1009777)
Supplement: S2 Table — (XLSX) [file pgen.1009777.s003.xlsx]

## Sheet: S2
List of enriched cell populations in deregulated Dyrk1aC/C hippocampal genes
UP-REGULATED GENES
	astrocytes	CA1_CA2_pyramidal	choroid	endothelial	ependymal	interneurons	microglia	mural	oligodendro	perivascularmacrop	SS_pyramidal
TOTAL GENES	19749	19749	19749	19749	19749	19749	19749	19749	19749	19749	19749
INPUT LIST	289	289	289	289	289	289	289	289	289	289	289
FEATURE COUNT	264	287	39	323	296	152	40	101	370	227	98
PRESENT FEATURE	6	2	0	6	3	4	1	2	30	4	2
EXPECTED	3.86328	4.19986	0.570712	4.72667	4.33156	2.22432	0.585346	1.478	5.41445	3.32184	1.4341
FOLD ENRICHMENT	1.55308	0.476207	0	1.26939	0.692591	1.79831	1.70839	1.35318	5.54073	1.20415	1.3946
UNCORRECTED PVAL	0.191439	0.924942	1	0.335424	0.810844	0.183698	0.445816	0.436375	3.09323e-14	0.425396	0.421333
Bonferroni corrected PVAL	2.10583	10.1744	11	3.68966	8.91928	2.02068	4.90398	4.80012	3.40256e-13	4.67936	4.63466
ZSCORE	0.875	0	0	0.425	0	0.905	0.14	0.165	7.505	0.19	0.2
	Gli3	Doc2b		Gng11	Egr1	Dlx6os1	Tgfbr1	Casq2	Ankrd28	Arhgdib	Dclk1
	Grm3	Wfs1	Strong Markers	Mtus1	Fos	Gad1		Utrn	Arrdc3	Cd68	Kcnf1
	Prex1			Pabpc1	Tob1	Gm14204	Strong Markers		Aspa	Cenpf
	Rgs20	Strong Markers		Rasgrp3		Synpr		Strong Markers	Carhsp1	Pmp22	Strong Markers
	S100b		Normal Markers	St8sia4	Strong Markers		Tgfbr1		Dpy19l1
	Sox2	Wfs1		Wwtr1		Strong Markers		Casq2	Efcab14	Strong Markers
							Normal Markers		Eml1		Normal Markers
	Strong Markers	Normal Markers	Mild Markers	Strong Markers	Normal Markers	Dlx6os1		Normal Markers	Ephb1	Cenpf
						Gad1			Erbb3
		Doc2b			Tob1	Gm14204	Mild Markers		Frmd8	Normal Markers	Mild Markers
	Normal Markers			Normal Markers				Mild Markers	Gab1
		Mild Markers			Mild Markers	Normal Markers			Gjb1	Cd68	Dclk1
				St8sia4				Utrn	Hhip		Kcnf1
	Mild Markers				Egr1	Synpr			Insc	Mild Markers
				Mild Markers	Fos				Klk6
	Gli3					Mild Markers			Malat1	Arhgdib
	Grm3			Gng11					Mcam	Pmp22
	Prex1			Mtus1					Opalin
	Rgs20			Pabpc1					Pacs2
	S100b			Rasgrp3					Pls1
	Sox2			Wwtr1					Rffl
									S100a16
									Sox2ot
									Sox8
									Tmem98
									Trim36
									Trim59
									Ugt8a
									Xrcc3
									Ypel2
									Strong Markers
									Aspa
									Erbb3
									Gjb1
									Klk6
									Opalin
									Ugt8a
									Xrcc3
									Normal Markers
									Ankrd28
									Arrdc3
									Carhsp1
									Dpy19l1
									Eml1
									Ephb1
									Frmd8
									Gab1
									Hhip
									Insc
									Mcam
									Pacs2
									Sox2ot
									Tmem98
									Trim36
									Trim59
									Ypel2
									Mild Markers
									Efcab14
									Malat1
									Pls1
									Rffl
									S100a16
									Sox8
DOWN-REGULATED GENES
	astrocytes	CA1_CA2_pyramidal	choroid	endothelial	ependymal	interneurons	microglia	mural	oligodendro	perivascularmacrop	SS_pyramidal
TOTAL GENES	19749	19749	19749	19749	19749	19749	19749	19749	19749	19749	19749
INPUT LIST	252	252	252	252	252	252	252	252	252	252	252
FEATURE COUNT	264	287	39	323	296	152	40	101	370	227	98
PRESENT FEATURE	3	14	0	6	3	8	1	1	0	1	8
EXPECTED	3.36868	3.66216	0.497645	4.12153	3.777	1.93954	0.510406	1.28877	4.72125	2.89655	1.25049
FOLD ENRICHMENT	0.890557	3.82288	0	1.45577	0.794281	4.12469	1.95923	0.775931	0	0.345238	6.39747
UNCORRECTED PVAL	0.657689	2.06157e-05	1	0.232034	0.731413	0.000760392	0.402022	0.727573	1	0.946715	3.6795e-05
Bonferroni corrected PVAL	7.23458	0.000226773	11	2.55237	8.04554	0.00836431	4.42224	8.0033	11	10.4139	0.000404745
ZSCORE	0	4.105	0	0.735	0	3.175	0.25	0	0	0	3.965
	Arhgef26	Cadm1		Atp10a	Ak8	Aldoa	Cd83	Hes1		Sult1a1	Chgb
	Maob	Hs3st4	Strong Markers	Egfl7	Nkd2	Elavl2			Strong Markers		Fxyd7
	Pygm	Myo5b		Mfsd2a	Stpg1	Gprasp2	Strong Markers	Strong Markers		Strong Markers	Golga7b
		Ncdn		Prss23		Morf4l2					Snap25
	Strong Markers	Nefl	Normal Markers	Slc2a1	Strong Markers	Prkar1b	Cd83		Normal Markers		Stmn2
		Nell2		Tfrc		Snap47		Normal Markers		Normal Markers	Stx1a
		Nnat			Ak8	Stmn3	Normal Markers				Sult4a1
	Normal Markers	Ociad2	Mild Markers	Strong Markers	Stpg1	Tpi1			Mild Markers	Sult1a1	Tagln3
		Rasal1						Mild Markers
	Arhgef26	Slc9a2			Normal Markers	Strong Markers	Mild Markers			Mild Markers	Strong Markers
		Snca		Normal Markers				Hes1
	Mild Markers	Sv2b			Nkd2
		Syn2		Egfl7		Normal Markers					Normal Markers
	Maob	Zmat2		Mfsd2a	Mild Markers
	Pygm			Tfrc		Gprasp2
		Strong Markers									Mild Markers
				Mild Markers		Mild Markers
		Myo5b									Chgb
				Atp10a		Aldoa					Fxyd7
		Normal Markers		Prss23		Elavl2					Golga7b
				Slc2a1		Morf4l2					Snap25
		Nnat				Prkar1b					Stmn2
		Ociad2				Snap47					Stx1a
		Rasal1				Stmn3					Sult4a1
		Slc9a2				Tpi1					Tagln3
		Mild Markers
		Cadm1
		Hs3st4
		Ncdn
		Nefl
		Nell2
		Snca
		Sv2b
		Syn2
		Zmat2
