# Supplementary material for: Dyrk1a gene dosage in glutamatergic neurons has key effects in cognitive deficits observed in mouse models of MRD7 and Down syndrome
Source: PLoS Genet. 2021 Sep 29;17(9):e1009777. doi: 10.1371/journal.pgen.1009777 (PMC8480849; doi:10.1371/journal.pgen.1009777)
Supplement: S3 Table — (XLSX) [file pgen.1009777.s004.xlsx]

## Sheet: S3
List of biological processes enriched in the list of deregulated oligodendrocyte gene markers
Analysis:Biological process
Name of data set: Olig markers
Number of gene in data set: 27
Number of gene mapped to Biological process : 27
Biological process	No. of genes in the data set	No. of genes in the background data set	Percentage of genes	Fold Enrichment	Uncorrected p-value (Hypergeometric test)	Corrected p-value (Bonferroni method)	Corrected p-value (BH method)	Storey and Tibshirani method q-value	Genes mapped from input data set
DNA repair	1	57	3.7037	24.4971	0.0825023	0.825023	0.825023	0.328507	XRCC3
Cell growth and/or maintenance	4	1118	14.8148	2.97482	0.084426	0.84426	0.42213	0.328507	FRMD8,EML1,PACS2,PLS1
Cell communication	8	3687	29.6296	1.59056	0.175031	1	0.583435	0.391617	EPHB1,HHIP,S100A16,ARRDC3,CARHSP1,ERBB3,GAB1,MCAM
Signal transduction	8	3907	29.6296	1.50103	0.22039	1	0.550974	0.391617	EPHB1,HHIP,S100A16,ARRDC3,CARHSP1,ERBB3,GAB1,MCAM
Biological_process unknown	9	4658	33.3333	1.3952	0.251613	1	0.503226	0.391617	EFCAB14,ANKRD28,DPY19L1,INSC,OPALIN,RFFL,TMEM98,TRIM36,YPEL2
Protein metabolism	2	1314	7.40741	1.56713	0.599051	1	0.998419	0.76997	KLK6,TRIM59
