# Supplementary material for: Dyrk1a gene dosage in glutamatergic neurons has key effects in cognitive deficits observed in mouse models of MRD7 and Down syndrome
Source: PLoS Genet. 2021 Sep 29;17(9):e1009777. doi: 10.1371/journal.pgen.1009777 (PMC8480849; doi:10.1371/journal.pgen.1009777)
Supplement: S4 Table — (XLSX) [file pgen.1009777.s005.xlsx]

## Sheet: S4
List of early and late response gene deregulated in Dyrk1aC/C hippocampus
	Gene	Refseq	synonims	Z score	Pval DEseq	Dyrk1a_ko	Dyrk1a_ko	Dyrk1a_Ctrl	Dyrk1a_Ctrl
Early response genes (in both excitatory and inhibitory neurons)	Nr4a1	NM_010444	NGFIB; Nr4a1; Hbr-1; TR3; NP10; Gfrp; Hbr1; NGFI-B; N10; nur77; TIS1; GFRP1; Hmr	3.645	0.000135747	23643.4	45899.3	9062.09	14817.9
	Arc	NM_018790	arg3.1; C86064; mArc; Arc; Arc3.1	3.44	0.000293673	92205	94616.3	46850.2	65596.8
	Arc	NM_001276684	arg3.1; C86064; mArc; Arc; Arc3.1	3.435	0.000298521	92150.7	94532.5	46819.4	65539.2
	Npas4	NM_153553	Nxf; LE-PAS; Npas4	2.89	0.00195027	4843.65	5778.88	2775.37	2998.13
	Fos	NM_010234	Fos; D12Rfj1; c-fos; cFos	2.68	0.00373097	9768.86	11346.6	3709.74	6648.74
	Egr1	NM_007913	Krox24; TIS8; NGFIA; ETR103; NGF1-A; NGFI-A; Zfp-6; Zif268; Egr1; A530045N19Rik; Krox-1; Egr-1; Krox-24; Zenk; egr	2.235	0.0127134	32105.2	94810.3	16425	18824.4
	Fosb	NM_008036	Fosb	1.77	0.0386051	3049.13	7326.03	1511.03	2889.09
	Jun	NM_010591	AP-1; c-jun; Jun; Junc	-0.47	0.320814	41782.8	17320.6	40287	38114.7
Late response genes induced by NPAS4 (Spiegel et al. 2014)	Gene	Refseq	synonims	Z score	Pval DEseq	Dyrk1a_M76_ko	Dyrk1a_M75_ko	Dyrk1a_M96	Dyrk1a_M95
Late response genes shared between excitatory and inhibitory cells	Lmo2	NM_001142335	Rbtn2; Rbtn-2; Lmo2; Rhom-2; Ttg2	1.875	0.0305404	8516.19	26751.5	7783.36	8019.14
	Fosl2	NM_008037	Fosl2; Fra-2	1.845	0.0327261	31299.2	31650.1	27113.3	25512.4
	Vgf	NM_001039385	Vgf; Gm1052	1.605	0.0544592	60670.8	77330.2	49795.2	58074
	Rgs2	NM_009061	Rgs2; GOS8	1.05	0.146966	22846.1	71581.2	22846.4	21423
	Acss1	NM_080575	AI788978; Acas2l; 1110032O15Rik; Acas2; Acss1; AceCS2	0	0.590033	26434.2	19927.1	24660.7	25310.1
	Gpr3	NM_008154	Gpr3; Gpcr20; Gpcr21; Gpcr3	0	0.866926	3496.79	3936.75	2583.15	4498.5
	Kcna1	NM_010595	AI840627; Kca1-1; Mk-1; mceph; Shak; Kv1.1; MBK1; Kcna1	0	0.900462	240031	258048	231112	261627
	Osgin2	NM_145950	BC010311; Osgin2; C230027H09Rik	0	0.746326	14890.2	12819.1	13134.7	13541.7
	Slc25a36	NM_138756	C330005L02Rik; Slc25a36	0	0.568314	20898.2	19931.7	21405.3	21617.6
	Stac	NM_016853	Stac	-0.255	0.39966	2982.12	547.472	3196.81	2482.59
	Mylk	NM_139300	9530072E15Rik; KRP; MLCK108; MLCK210; smMLCK; AW489456; Mylk; nmMlck; A930019C19Rik; Mlck	-1.67	0.0478287	13614.3	7983.69	15920.3	17163.6
	Nptx2	NM_016789	np2; Nptx2; Narp	-2.86	0.00212158	21914.9	19758.4	27378.5	33898.8
Late response genes specific to excitatory neurons	Fam198b	NM_133187	1110032E23Rik; AV011458; Ened; Fam198b; 2210419I08Rik	2.985	0.00142817	4067.77	12339.4	1936.59	2410.19
	Homer1	NM_001284189	vesl-1; PSD-Zip45; homer-1; Ves-1; Homer1; SYN47	1.07	0.142994	116267	284542	93061.1	117949
	Homer1	NM_152134	vesl-1; PSD-Zip45; homer-1; Ves-1; Homer1; SYN47	1.01	0.156758	86619.5	222420	70388.4	90768.2
	Dio2	NM_010050	AI324267; DIOII; 5DII; Dio2	1.01	0.157321	64066.6	59316.4	56653.5	54305.6
	Prkg2	NM_008926	Prkgr2; AW212535; Prkg2; CGKII; cGK-II	0.965	0.167813	5838.01	7510.82	4799.33	5502.53
	Slc30a1	NM_009579	Slc30a1; Znt1; C130040I11Rik; AI839647	0.875	0.191141	35090.2	45458.6	35948.2	31748.6
	Etv3	NM_001083318	Etv3; METS; Pe1; AI414410	0.795	0.2135	23841.5	22759.7	19927.1	21451
	Atf3	NM_007498	Atf3; LRG-21	0	0.654992	611.768	385.641	474.896	756.292
	Bdnf	NM_001048139	Bdnf	0	0.548391	21854.7	1994.77	21040.4	21862.7
	Gltscr2	NM_133831	5330430H08Rik; AW536441; AU041936; Gltscr2; PICT-1; R74911; 9430097C02Rik	0	0.823997	26166.2	24398.7	26626	25049.2
	Gm5124	NR_045668	EG331392; Gm5124	0	0.707722	6747.89	8587.4	7640.48	6707.19
	Hmgn5	NM_016710	Hmgn5; NBP-45; Nsbp1; GARP45	0	0.928771	1792.58	429.255	1032.03	1101.73
	Leng1	NM_027203	Leng1; 1500001K17Rik	0	0.549508	5539.9	4498	5908.45	5321.09
	Pex13	NM_023651	Pex13; 2610008O20Rik	0	0.900091	24391.1	23408.2	23569	24793.7
	Pisd-ps3	NR_003518	4933439C20Rik; Pisd-ps3	0	0.533662	103815	120815	109929	101966
	Sertad1	NM_018820	1110032C13Rik; Sertad1; TRIP-Br1; AW456625; AV000455; Sei-1; Sei1	0	0.962516	3295.78	4417.66	4042.78	3583.45
	Sfrp2	NM_009144	Sdf5; Sfrp2; AI851596	0	0.616103	407.845	529.109	510.873	642.892
	Spty2d1	NM_175318	Spty2d1; 5830435K17Rik; P16H6; AI852426	0	0.983649	20840.9	22302.9	20448.3	22585.8
	Tchh	NM_001163098	AHF; Thh; Tchh; AI597080	0	0.561126	2175.17	3042.66	2317.95	2115.35
	Ubn1	NM_026666	Ubn1; 2610108L02Rik; AW124741; AA673476; 1110029L11Rik	0	0.952182	54977.5	56091.2	51814	58693.3
	Fam126b	NM_172513	C130065N10Rik; Fam126b; D1Ertd53e; D630010C10	-0.16	0.437358	168165	152790	161098	183992
	Nrp1	NM_008737	Nrp1; NP-1; NPN-1; Npn1; Nrp; C530029I03	-0.185	0.426961	114370	24311.4	113202	128474
	Lipg	NM_010720	Lipg; EL; mEDL; 3110013K01Rik; lipase	-0.2	0.42103	652.552	1801.95	1652.89	1786.49
	Creg1	NM_011804	AA755314; Creg; Creg1	-0.205	0.419309	14817.4	13090	13801.8	17586.6
	Nrn1	NM_153529	0710008J23Rik; Nrn1; Nrn; Cpg15	-0.285	0.389545	123822	10312.5	147544	177682
	Mlf1	NM_001039543	Mlf1; HLS7	-0.355	0.361694	1977.08	1410.57	3310.91	1496.01
	Sstr2	NM_009217	SSTR-2; Sstr2; sst2; Smstr-2; Smstr2	-0.545	0.293499	4631.96	4312.06	6023.57	4870.1
	Tgfb2	NM_009367	BB105277; Tgfb2; Tgf-beta2; Tgfb-2	-0.575	0.284264	24590.1	5874.14	30077.8	31383.9
	Acot2	NM_134188	Acot2; MTE-I; AA571646; Mte1	-0.88	0.18952	18231.6	9614.63	19011.3	19063.5
	Spsb1	NM_029035	1110014L01Rik; 4930422J18Rik; Spsb1; SSB-1; SSB1; AI596360; AI854583	-0.93	0.176229	20817.6	14517.8	22674.7	21370.7
	Ptgs2	NM_011198	COX2; TIS10; Pghs2; PGHS-2; PHS-2; Ptgs2; Cox-2	-0.945	0.172758	12302.4	2312.7	18482.9	23334.3
	Adcyap1	NM_009625	PACAP; Adcyap1	-0.97	0.166167	3695.85	522.222	5680.25	4018.73
	Ezr	NM_009510	Ezr; Vil2; p81; R75297; AW146364	-1.365	0.0868352	41305	30049	56980.3	40305.9
	Csrnp1	NM_153287	taip-3; CSRNP-1; URAX1; Csrnp1; Axud1; 4931429D10Rik	-2.23	0.0129048	6083.69	5513.75	8117.43	8633.25
	Slc2a1	NM_011400	Glut1; Slc2a1; Glut-1	-2.99	0.00141186	68485	60999	83112	84474.4
Late response genes specific to inhibitory neurons	Chst15	NM_029935	BRAG; mKIAA0598; MAd5; Chst15; GalNAcS-6ST; 4631426J05Rik	1.855	0.031897	35506.8	62712.6	32625	30296.2
	Pthlh	NM_008970	PTH-like; Pthrp; Pthlh	1.445	0.0745957	530.199	2699.49	386.496	586.192
	Ddhd1	NM_001039106	Ddhd1; PA-PLA1; Mir5131	0.61	0.271247	64792	66155.8	59018.7	62272.4
	Pnoc	NM_001205075	N/OFQ; OFQ/N; N23K; Npnc1; Pnoc	0	0.556459	5946.77	1936.24	5114.9	4920.7
	Rerg	NM_181988	Rerg	0	0.70476	3423.96	8082.39	5499.34	4640.69
	Pdzrn3	NM_018884	Semcap3; AI429718; Pdzrn3; 1110020C07Rik; AL023082; LNX3; SEMACAP3	0	0.567896	9687.29	9059.12	11573.3	9030.15
	Zbtb1	NM_178744	Zbtb1; 9430077A12; AI256369; C430003J21Rik; Bsg2	0	0.523929	15353.4	10360.7	15683.9	13318.4
	Npr3	NM_001039181	Npr3; EF-2; NPR-C; ANPR-C; lgj; stri; ANP-C	-0.19	0.426493	17423.7	2200.22	18932.1	20572.5
	Igf1	NM_001111274	Igf1; Igf-1; Igf-I; C730016P09Rik	-0.49	0.313424	8435.6	2254.16	7072.05	9530.85
	Frmpd3	NM_177750	Frmpd3; B930041G04; EG245643	-1.225	0.111218	1597.39	944.591	2219.27	2056.03
	Cort	NM_007745	PCST; CST; Cort	-1.575	0.0579122	359.292	239.878	732.902	816.482
	Ppm1h	NM_176919	A430075L18Rik; Ppm1h; C030002B11Rik; ARHCL1	-1.835	0.0336131	21123.5	13657	24331.7	26909
