# Supplementary material for: Dyrk1a gene dosage in glutamatergic neurons has key effects in cognitive deficits observed in mouse models of MRD7 and Down syndrome
Source: PLoS Genet. 2021 Sep 29;17(9):e1009777. doi: 10.1371/journal.pgen.1009777 (PMC8480849; doi:10.1371/journal.pgen.1009777)
Supplement: S5 Table — (XLSX) [file pgen.1009777.s006.xlsx]

## Sheet: S5
List of proteins that are impacted by the different genetic conditions in the proteomic analysis
			Mean expression relative to Ctrl (mean of ctrl normalized to 1)				Variability [%]
Accession	Gene ID	Gene Name	Ctrl	Dp1Yey	[Dp1Yey/ Dyrk1aC/+]	Dyrk1aC/+	Ctrl	Dp1Yey	[Dp1Yey/ Dyrk1aC/+]	Dyrk1aC/+
Q9QVP9	PTK2B	PTK2 protein tyrosine kinase 2 beta	1	1.91346	1.37935	1.15787	11.096	7.69417	7.92343	5.17343
P02301	Gm7426	predicted gene 7426	1	1.72315	2.72103	1.09783	19.1408	8.73897	9.47414	12.2347		>1.9
Q9QYF9	NDRG3	N-myc downstream regulated gene 3	1	1.71696	1.75116	1.2707	4.31144	10.0148	13.6697	6.36688		>1.8
Q5DQR4-5	STXBP5L	syntaxin binding protein 5-like	1	1.58222	1.24282	1.08635	7.7056	6.43777	15.4351	10.8532		>1.7
P11798	Camk2a	calcium/calmodulin-dependent protein kinase II alpha	1	1.54048	0.848924	1.61236	16.3208	16.8528	16.3798	17.4366		>1.6
Q9D6J6	Ndufv2	NADH dehydrogenase (ubiquinone) flavoprotein 2	1	1.50166	1.50711	1.13337	3.22965	13.3902	14.7307	13.4294		>1.5
Q7M750	OPALIN	oligodendrocytic myelin paranodal and inner loop protein	1	1.49912	1.48239	1.51289	16.5293	9.83972	5.23705	7.22391		>1.4
O88712-2	Ctbp1	similar to CtBP1 protein; C-terminal binding protein 1	1	1.41101	1.074	1.02042	7.63185	17.5079	7.07068	16.0958		>1.3
Q9CS42	prps2	phosphoribosyl pyrophosphate synthetase 2	1	1.39707	0.855443	1.18845	17.5494	11.7557	8.48032	2.82544		>1.2
Q9EPN1-3	NBEA	neurobeachin	1	1.39631	1.33503	1.25429	8.5892	9.42574	10.7649	12.9357		>1.1
Q9Z1G3	ATP6V1C1	ATPase, H+ transporting, lysosomal V1 subunit C1	1	1.39089	1.09769	1.38055	8.08805	10.4589	18.2479	7.64543		>1.0
P30416	fkbp4	FK506 binding protein 4	1	1.3831	0.815725	1.06238	12.0229	13.4739	17.5298	0.812249		<1.0
P42669	purA	similar to hCG45299; purine rich element binding protein A	1	1.35826	1.01329	1.13818	11.1253	17.3766	2.2627	5.26345		<0.9
Q9DC16	ERGIC1	endoplasmic reticulum-golgi intermediate compartment (ERGIC) 1	1	1.35573	1.08418	1.2758	9.35952	11.126	15.304	9.59596		<0.8
Q8C163	exog	endo/exonuclease (5'-3'), endonuclease G-like	1	1.33242	1.33673	1.17652	19.8664	9.07817	6.53613	17.2293		<0.7
Q99N28	CADM3	cell adhesion molecule 3	1	1.32819	1.20684	1.34227	4.38426	18.1116	16.4481	11.0457		<0.6
Q60972	RBBP4	retinoblastoma binding protein 4	1	1.32295	1.0693	1.1311	17.5194	0.760181	2.06885	13.8902		<0.5
P62858	RPS28	similar to 40S ribosomal protein S28; predicted gene 10443; predicted gene 12943; predicted gene 13192; similar to ribosomal protein S28; predicted gene 10263; predicted gene 3511; ribosomal protein S28	1	1.31943	1.05663	1.23948	11.928	11.5072	5.08482	10.8762		<0.4
Q6P8X1	snx6	similar to sorting nexin 6; sorting nexin 6	1	1.31325	1.11287	1.2155	17.2138	11.2622	10.0101	11.0608		<0.3
Q91XM9-3	Dlg2	discs, large homolog 2 (Drosophila)	1	1.31114	1.08099	0.992253	15.0441	12.5374	5.73776	10.2612
Q99PT1	ARHGDIA	Rho GDP dissociation inhibitor (GDI) alpha	1	1.31042	1.02898	1.11092	11.3869	12.8995	1.4558	9.87244
P68181-2	PRKACB	protein kinase, cAMP dependent, catalytic, beta	1	1.30917	0.707357	1.08239	7.41263	6.52821	14.0218	5.70739
Q8JZQ2	AFG3L2	similar to AFG3(ATPase family gene 3)-like 2 (yeast); AFG3(ATPase family gene 3)-like 2 (yeast)	1	1.30253	0.907443	0.981587	11.5012	4.26486	5.56096	0.96272
Q9QUR6	prep	prolyl endopeptidase	1	1.29555	1.12547	1.03042	8.83193	10.0621	6.59381	8.62634
Q80TZ3-2	DNAJC6	DnaJ (Hsp40) homolog, subfamily C, member 6	1	1.29002	1.23797	1.14277	15.8567	6.3962	9.43301	12.7475
P68510	YWHAH	tyrosine 3-monooxygenase/tryptophan 5-monooxygenase activation protein, eta polypeptide	1	1.28601	1.1486	0.947243	10.137	12.2477	8.46815	13.1335
Q91VR8	Brk1	Protein BRICK1 OS=Mus musculus GN=Brk1 PE=2 SV=1 - [BRK1_MOUSE]	1	1.2817	1.11282	1.2204	11.281	9.72308	7.64397	8.30878
Q9QYB8-2	add2	adducin 2 (beta)	1	1.27883	1.33105	1.12496	7.35311	13.2661	10.1834	12.6213
Q91V92	ACLY	ATP citrate lyase	1	1.27813	1.14904	1.1403	7.47104	17.4157	6.18593	12.0726
P41233	ABCA1	ATP-binding cassette, sub-family A (ABC1), member 1	1	1.27676	0.949544	0.725222	7.28037	10.9166	0.814741	18.7669
E9PUL5	Prrt2	Proline-rich transmembrane protein 2	1	1.27585	1.05564	1.14446	8.51907	10.5736	12.2948	7.66633
P35802	gpm6a	glycoprotein m6a	1	1.27295	1.00991	1.25006	7.80974	15.2144	9.76755	4.48114
Q99KK7	DPP3	dipeptidylpeptidase 3	1	1.26944	1.11887	1.32002	15.3689	11.9385	10.3106	7.55061
Q61425	hadh	hydroxyacyl-Coenzyme A dehydrogenase	1	1.26552	0.974038	0.889941	10.7608	14.5149	14.0925	14.8587
Q8R0A7	6430548M08Rik	RIKEN cDNA 6430548M08 gene	1	1.25967	0.799755	0.926245	2.60653	11.7981	14.5553	3.57875
Q9QYX7-2	PCLO	piccolo (presynaptic cytomatrix protein); hypothetical protein LOC100044163	1	1.25918	1.17795	1.06705	4.80421	12.119	18.5321	10.6153
P14115	RPL27A	predicted gene 14439; predicted gene 8213; predicted gene 13981; predicted gene 8451; predicted gene 6378; predicted gene 8667; predicted gene 4923; predicted gene 5908; ribosomal protein L27a; predicted gene 14044; predicted gene 7536; predicted gene 14407	1	1.25449	1.27457	1.27734	2.50187	7.72301	3.41463	8.78518
Q3UHL1	CAMKV	CaM kinase-like vesicle-associated	1	1.2525	1.24079	1.23381	16.5358	12.3664	18.6919	17.8474
P47754	Capza2	capping protein (actin filament) muscle Z-line, alpha 2	1	1.25007	1.27073	1.17631	8.51434	5.58056	9.36228	9.20111
Q8CGK3	lonp1	lon peptidase 1, mitochondrial	1	1.24536	1.58794	1.15951	4.6196	10.0346	7.65973	1.53254
O55029	copb2	coatomer protein complex, subunit beta 2 (beta prime)	1	1.24284	1.23838	1.28421	16.7679	17.4557	9.14587	16.6835
Q9CS84-5	NRXN1	neurexin I	1	1.2408	1.2201	1.27611	18.4535	12.2002	7.925	3.8223
Q8CHG7	RAPGEF2	Rap guanine nucleotide exchange factor (GEF) 2	1	1.23777	1.02329	1.08812	11.07	15.8678	11.7582	10.4827
P48758	Cbr1	predicted gene 5678; carbonyl reductase 1	1	1.23725	1.26031	0.972918	6.73922	6.23239	16.654	10.8303
Q3THS6	mat2a	methionine adenosyltransferase II, alpha	1	1.23607	1.19738	1.10111	12.8659	10.6422	13.1804	11.3679
Q8VD04	Gripap1	GRIP1 associated protein 1	1	1.23564	1.13987	1.06862	19.7341	9.93946	3.90807	12.9494
Q9ES97-2	RTN3	reticulon 3	1	1.23121	0.987527	1.19178	13.0346	7.46394	12.1302	10.6888
Q60930	vdac2	similar to Voltage-dependent anion-selective channel protein 2 (VDAC-2) (mVDAC2) (mVDAC6) (Outer mitochondrial membrane protein porin 2); predicted gene 7832; voltage-dependent anion channel 2	1	1.22929	1.17504	1.17924	7.70255	5.45035	8.1393	4.12206
P47962	rpl5	predicted gene 14217; predicted gene 7424; predicted gene 8934; ribosomal protein L5; similar to ribosomal protein L5; similar to 60S ribosomal protein L5; predicted gene 15616; predicted gene 15500; predicted gene 7625	1	1.22854	0.980559	1.07203	2.92086	8.26384	3.99271	5.17518
Q99JY8	Ppap2b	phosphatidic acid phosphatase type 2B	1	1.22808	1.06881	1.17013	2.48786	8.48148	4.55155	5.92472
Q5PR73	DIRAS2	DIRAS family, GTP-binding RAS-like 2	1	1.22803	1.05986	0.9657	12.3239	12.752	7.58934	9.53349
Q9CQF9	PCYOX1	prenylcysteine oxidase 1	1	1.22587	1.2129	1.15243	18.0059	12.6555	11.334	8.73151
Q9CZP5	BCS1L	BCS1-like (yeast)	1	1.22573	1.27847	1.2012	13.4761	5.76945	16.709	6.71941
Q99LD4	GPS1	predicted gene 9816; G protein pathway suppressor 1	1	1.22404	1.09042	1.07932	14.465	11.2807	6.33258	9.09202
Q3UHD9-2	Agap2	ArfGAP with GTPase domain, ankyrin repeat and PH domain 2	1	1.21919	0.902366	1.22812	11.379	10.0038	2.11863	8.16013
P62204	CALM1	predicted gene 7743; calmodulin 3; calmodulin 2; calmodulin 1; predicted gene 7308	1	1.21661	1.27114	1.14286	7.20867	13.8341	11.9792	15.076
O35136-2	ncam2	neural cell adhesion molecule 2	1	1.21346	0.998128	0.854096	10.0296	14.5088	6.02403	7.48957
Q9CXS4	CENPV	centromere protein V	1	1.21182	1.17359	1.24547	12.5514	17.1259	10.7839	13.1189
Q61696	HSPA1A	heat shock protein 1B; heat shock protein 1A; heat shock protein 1-like	1	1.20843	1.04453	1.17363	13.3898	13.8928	10.9602	12.3447
Q9R1Q9	ATP6AP1	ATPase, H+ transporting, lysosomal accessory protein 1	1	1.20789	1.31784	0.958812	3.5911	4.24307	2.84831	11.3552
Q9Z239	fxyd1	FXYD domain-containing ion transport regulator 1	1	1.20637	1.03596	0.907691	10.8744	5.47884	5.41481	7.21461
Q9CYG7	TOMM34	translocase of outer mitochondrial membrane 34	1	1.20135	1.08054	1.00512	12.0836	12.4863	1.39072	16.4062
Q9JKR6	hyou1	hypoxia up-regulated 1	1	1.19995	1.05273	0.990662	9.44342	10.0674	6.53113	10.1733
Q91YQ5	RPN1	ribophorin I	1	1.19571	1.1068	1.20582	7.03919	13.6744	14.4391	14.9914
Q62167	DDX3X	DEAD/H (Asp-Glu-Ala-Asp/His) box polypeptide 3, X-linked	1	1.19125	1.27665	1.26027	14.037	8.18887	3.49777	12.0177
Q8K4P0	WDR33	WD repeat domain 33	1	1.19084	1.6797	1.32735	2.01151	7.77603	8.58477	10.5536
P57746	ATP6V1D	ATPase, H+ transporting, lysosomal V1 subunit D	1	1.1901	1.04349	1.25368	13.7992	17.4915	8.51631	15.4142
P62717	RpL18A	predicted gene 15427; predicted gene 7602; predicted gene 7043; ribosomal protein L18A	1	1.17789	1.23904	1.26581	16.1026	10.8246	9.30028	9.37803
Q3UH99	SHISA6	predicted gene 879	1	1.17696	1.14775	1.35187	6.11577	12.4318	11.8944	8.03868
Q61282	ACAN	aggrecan	1	1.16986	1.01482	1.21951	5.41511	4.83649	1.18125	4.19277
P33173	KIF1A	kinesin family member 1A	1	1.167	1.12533	1.27474	9.20989	8.3081	11.9611	11.8092
Q91VN4	CHCHD6	coiled-coil-helix-coiled-coil-helix domain containing 6	1	1.14222	1.48212	1.20974	11.4131	2.44033	6.14193	12.2949
Q8BJI1	SLC6A17	solute carrier family 6 (neurotransmitter transporter), member 17	1	1.13734	1.10978	1.23274	11.0361	8.15649	13.2244	7.99138
Q9ESW4	AGK	predicted gene 8546; acylglycerol kinase	1	1.13453	1.05422	1.32092	14.4432	7.13086	17.6282	3.68544
Q8R574	PRPSAP2	predicted gene 13651; phosphoribosyl pyrophosphate synthetase-associated protein 2	1	1.13149	1.01182	1.27295	1.91625	7.75657	12.0947	10.738
Q5RJI5	Brsk1	BR serine/threonine kinase 1	1	1.1312	0.776644	1.30976	4.1816	5.49146	1.71767	17.3332
Q69ZK9	Nlgn2	neuroligin 2	1	1.12928	0.920364	1.20515	17.3735	18.005	2.19356	16.912
Q8BTZ7	gmppb	GDP-mannose pyrophosphorylase B	1	1.12729	0.917412	0.591989	10.8869	4.81222	11.5268	5.06329
Q9DCD0	PGD	phosphogluconate dehydrogenase	1	1.12428	0.920379	1.25319	15.33	13.2617	19.6667	10.7419
P54071	IDH2	isocitrate dehydrogenase 2 (NADP+), mitochondrial	1	1.11343	1.26053	1.27074	9.1283	8.39103	13.3088	6.28318
Q60634-3	FLOT2	flotillin 2	1	1.10322	1.03484	1.26293	8.04742	9.03201	10.3973	6.71438
P62880	gnb2	guanine nucleotide binding protein (G protein), beta 2	1	1.09811	1.08845	1.25815	5.30416	12.5251	9.66831	14.8627
P43006-3	Slc1a2	solute carrier family 1 (glial high affinity glutamate transporter), member 2	1	1.09721	1.34531	1.25423	11.9418	11.894	9.04343	12.464
Q60737	Csnk2a1	casein kinase 2, alpha 1 polypeptide; predicted gene 10031; similar to casein kinase II, alpha 1 polypeptide	1	1.08675	1.06539	1.26906	10.4384	12.3136	15.4368	11.8023
Q62108-3	DLG4	discs, large homolog 4 (Drosophila)	1	1.07083	0.960229	1.32015	17.6905	12.7382	13.5144	10.6929
Q99LY9	Ndufs5	NADH dehydrogenase (ubiquinone) Fe-S protein 5; cDNA sequence BC002163	1	1.0661	1.04187	0.765584	1.53387	6.21232	0.798276	10.5119
P06801	ME1	predicted gene 7049; similar to NADP-dependent malic enzyme (NADP-ME) (Malic enzyme 1); malic enzyme 1, NADP(+)-dependent, cytosolic	1	1.06481	0.972623	1.26056	8.03792	8.31193	6.6983	5.85444
Q9Z0S1	bpnt1	bisphosphate 3'-nucleotidase 1; similar to bisphosphate 3-nucleotidase 1	1	1.05574	1.12862	1.30498	0.481024	18.6189	7.31545	9.25221
P63318	Prkcc	protein kinase C, gamma	1	1.0548	1.13828	1.28778	15.051	15.7696	17.7645	14.0495
Q64727	vcl	vinculin	1	1.04434	1.35882	1.34918	12.0175	9.14302	11.7257	10.2977
Q80U28-2	MADD	MAP-kinase activating death domain	1	1.03882	1.06781	1.23696	7.98951	9.89171	10.7541	7.16456
Q61699-2	HSPH1	heat shock 105kDa/110kDa protein 1	1	1.03674	1.08758	1.21601	7.18763	8.91946	15.6598	11.1172
Q8BX10-2	pgam5	phosphoglycerate mutase family member 5	1	1.02978	1.07966	1.22936	10.872	11.9407	10.6992	12.6874
Q8BKC5	IPO5	hypothetical protein LOC100044315; importin 5	1	0.999746	0.825833	0.73861	4.11817	5.59024	3.25787	3.30419
P14148	RPL7	predicted gene 4754; ribosomal protein L7; predicted gene 12174; LOC100049084; predicted gene 6543; predicted gene 7059; predicted gene 4734	1	0.966015	0.935279	0.738843	18.5044	12.014	7.72689	18.9594
Q6URW6-2	MYH14	myosin, heavy polypeptide 14	1	0.944039	0.973763	1.2269	9.67358	3.21251	11.889	6.50073
P68040	GNB2L1	guanine nucleotide binding protein (G protein), beta polypeptide 2 like 1	1	0.940846	1.00816	1.24274	11.3088	12.2413	15.2678	6.61615
P19253	Rpl13a	similar to 60S ribosomal protein L13a (Transplantation antigen P198) (Tum-P198 antigen); ribosomal protein L13A; similar to 60S ribosomal protein L13a; predicted gene 6533	1	0.931849	0.938058	0.778325	0.168302	14.067	0.667623	4.83244
Q9D8Y0	Efhd2	similar to EF hand domain containing 2; EF hand domain containing 2	1	0.874952	0.869724	0.794595	13.4677	12.856	10.7137	10.8408
Q9WVA3	Bub3	budding uninhibited by benzimidazoles 3 homolog (S. cerevisiae)	1	0.848481	1.17526	1.21069	14.9992	8.28076	14.6217	13.2799
O54984	Asna1	arsA arsenite transporter, ATP-binding, homolog 1 (bacterial)	1	0.844158	1.18682	1.26241	10.5118	12.7554	10.7029	11.2574
P62754	RPS6	predicted gene 5618; predicted gene 6476; predicted gene 4796; ribosomal protein S6; predicted gene 8172; similar to 40S ribosomal protein S6; predicted gene 14138; similar to ribosomal protein S6; predicted gene 13654; predicted gene 8779; predicted gene 8925; predicted gene 11263	1	0.799137	1.3512	1.0653	12.3361	9.50786	5.66038	17.1714
P09411	PGK1	phosphoglycerate kinase 1; predicted gene, EG668435	1	0.797842	1.22531	1.04131	13.5299	17.8341	8.61861	15.278
Q91VM9	PPA2	pyrophosphatase (inorganic) 2	1	0.797804	1.29483	1.14728	5.18829	14.234	7.44524	16.2158
P61202	COPS2	COP9 (constitutive photomorphogenic) homolog, subunit 2 (Arabidopsis thaliana)	1	0.79357	1.09043	0.984414	14.7182	17.1959	13.3119	17.7462
Q64133	MAOA	monoamine oxidase A	1	0.784562	0.857494	0.964654	7.96585	0.699912	14.3939	11.8901
Q9QYS2	GRM3	glutamate receptor, metabotropic 3	1	0.770858	0.930066	0.931367	11.6439	11.0624	5.8866	11.1079
P25444	rps2	predicted gene 9168; predicted gene 7561; predicted gene 12091; predicted gene 5921; predicted gene 8841; predicted gene 8842; predicted gene 7143; predicted gene 4968; predicted gene 6576; predicted gene 8520; predicted gene 7520; similar to 40S ribosomal protein S2; ribosomal protein S2 pseudogene; predicted gene 11687; predicted gene 7502; similar to MGC27348 protein; predicted gene 6456; pred…	1	0.761051	0.991016	0.913551	8.60525	9.63548	8.40135	18.2642
P24288	BCAT1	branched chain aminotransferase 1, cytosolic; similar to branched chain aminotransferase 1, cytosolic	1	0.760312	1.22188	0.849468	10.6245	1.08029	7.95069	12.6291
P48036	ANXA5	annexin A5	1	0.75942	1.04277	1.00535	14.167	18.8124	13.1098	15.1294
Q08331	CALB2	calbindin 2	1	0.757424	0.86416	0.863109	6.61972	8.6524	7.63913	3.30763
P51880	Fabp7	fatty acid binding protein 7, brain	1	0.750872	0.94786	0.902088	6.30719	1.47554	8.93384	10.7163
Q8CHP8	PGP	phosphoglycolate phosphatase	1	0.733122	1.10564	1.0201	8.81821	9.42478	11.0786	6.5497
O54829	rgs7	regulator of G protein signaling 7	1	0.729722	1.06878	1.09688	1.3169	9.9919	4.78947	2.11086
Q99JI6	Rap1b	RAS related protein 1b; similar to GTP-binding protein (smg p21B)	1	0.679376	0.890239	0.91498	7.62209	17.0563	9.72848	10.1079
O70435	Psma3	proteasome (prosome, macropain) subunit, alpha type 3; predicted gene 5406	1	0.550099	0.893388	1.03424	18.3277	8.30912	13.6765	14.6249
Q6PER3	MAPRE3	microtubule-associated protein, RP/EB family, member 3	1	0.382893	0.925024	1.05031	11.6178	0.00334253	8.53888	5.43248
