# Supplementary material for: Dyrk1a gene dosage in glutamatergic neurons has key effects in cognitive deficits observed in mouse models of MRD7 and Down syndrome
Source: PLoS Genet. 2021 Sep 29;17(9):e1009777. doi: 10.1371/journal.pgen.1009777 (PMC8480849; doi:10.1371/journal.pgen.1009777)
Supplement: S6 Table — (XLSX) [file pgen.1009777.s007.xlsx]

## Sheet: S6
List of GO and pathways enriched in the proteome analysis
Category	ID	Title (or Source)	Dp1Yey_logP	Dp1Yey/Dyrk1aC/+_logP	Dyrk1aC/+ _logP	Dp1Yey_GeneSet	Dp1Yey/Dyrk1aC/+_GeneSet	Dyrk1aC/+ _GeneSet
GO: Cellular Component
GO: Cellular Component	GO:0030054	cell junction	10.0000	5.6906	5.1669	ANXA5 CADM3 CALB2 CAMK2A DLG2 FABP7 HSPA1A HYOU1 NBEA NRXN1 OPALIN PCLO PRRT2 PTK2B RAP1B RAPGEF2 RPL5 RPS2 YWHAH	ANXA5 CALB2 CAMK2A DLG2 FABP7 HSPA1A HYOU1 PCLO PRRT2 RAP1B RAPGEF2 RPL5 RPS2 YWHAH	BRSK1 CADM3 CAMK2A DLG4 FLOT2 GNB2 NBEA NLGN2 NRXN1 OPALIN RPL13A RPL7 SLC6A17 VCL
GO: Cellular Component	GO:0045202	synapse	5.7648	4.0623	4.4201	ADD2 ANXA5 CALB2 CAMK2A DLG2 DNAJC6 GPM6A GRM3 NBEA NRXN1 PCLO PRRT2 PTK2B RAPGEF2 VDAC2	ANXA5 CALB2 CAMK2A DLG2 GPM6A GRM3 PCLO PRRT2 RAPGEF2 VDAC2	BRSK1 CAMK2A DLG4 GPM6A MADD NBEA NLGN2 NRXN1 SHISA6 SLC1A2 SLC6A17
GO: Cellular Component	GO:0036477	somatodendritic compartment	5.0713	4.8386		ANXA5 CAMK2A DLG2 FABP7 FKBP4 GPM6A GRM3 NRXN1 PCLO PTK2B PURA RAPGEF2 RGS7 RPS6	ANXA5 CAMK2A DLG2 FABP7 FKBP4 GPM6A GRM3 PCLO PURA RAPGEF2 RGS7	CAMK2A GPM6A
GO: Cellular Component	GO:0030424	axon	4.7816	4.7676		ANXA5 CALB2 CAMK2A DLG2 FKBP4 GPM6A GRM3 NCAM2 NRXN1 PCLO PTK2B	ANXA5 CALB2 CAMK2A DLG2 FKBP4 GPM6A GRM3 NCAM2 PCLO	CAMK2A GPM6A
GO: Cellular Component	GO:0098796	membrane protein complex	4.1125		4.3300	AFG3L2 ATP6AP1 ATP6V1C1 BCS1L CALM1 COPB2 DLG2 FXYD1 NDUFV2 PTK2B RGS7 SNX6 STXBP5L VDAC2	AFG3L2 ATP6V1C1 DLG2 FXYD1 RGS7 SNX6 VDAC2	ATP6V1C1 ATP6V1D BCS1L CHCHD6 COPB2 DLG4 FLOT2 GNB2 NDUFS5 RPN1 SHISA6 SNX6
GO: Cellular Component	GO:0030425	dendrite	3.8959	3.8009		ANXA5 CAMK2A DLG2 GPM6A GRM3 PCLO PTK2B PURA RGS7 RPS6	ANXA5 CAMK2A DLG2 GPM6A GRM3 PCLO PURA RGS7	CAMK2A GPM6A
GO: Cellular Component	GO:0031410	cytoplasmic vesicle			4.5702	ABCA1 ATP6V1C1 CAMK2A	ABCA1 ATP6V1C1 CAMK2A	ABCA1 ATP6V1C1 BRSK1 CAMK2A CAMKV COPB2 DLG4 FLOT2 HSPH1 MADD NRXN1 RPN1 SLC6A17 SNX6
GO: Cellular Component	GO:0014069	postsynaptic density	4.3751			ADD2 CAMK2A DLG2 DNAJC6 GRM3 PCLO PTK2B	CAMK2A DLG2 GRM3 PCLO	CAMK2A
GO: Cellular Component	GO:0005840	ribosome			4.1945	RPS28	RPS28	DDX3X RPL13A RPL18A RPL27A RPL7 RPS28
GO: Cellular Component	GO:0060076	excitatory synapse	4.1484			ADD2 CAMK2A DLG2 DNAJC6 GRM3 PCLO PTK2B	CAMK2A DLG2 GRM3 PCLO	CAMK2A
GO: Cellular Component	GO:0042734	presynaptic membrane			4.1352	CAMK2A	CAMK2A	CAMK2A NLGN2 NRXN1 SLC1A2
GO: Cellular Component	GO:0098794	postsynapse	4.0941			ADD2 CAMK2A DLG2 DNAJC6 GPM6A GRM3 NBEA PCLO PTK2B	CAMK2A DLG2 GPM6A GRM3 PCLO	CAMK2A GPM6A
GO: Cellular Component	GO:0030426	growth cone	4.0253			CALM1 FKBP4 GPM6A NRXN1 PCLO PTK2B	FKBP4 GPM6A PCLO	GPM6A
GO: Cellular Component	GO:0030139	endocytic vesicle			3.9075	ABCA1 CAMK2A	CAMK2A	ABCA1 CAMK2A DLG4 FLOT2 HSPH1 NRXN1
Pathway
Pathway	1268691	Peptide chain elongation			4.7446	RPS28	RPS28	RPL13A RPL18A RPL27A RPL7 RPS28
Pathway	1268678	Translation			4.6379	RPS28	RPS28	RPL13A RPL18A RPL27A RPL7 RPN1 RPS28
Pathway	1268690	Eukaryotic Translation Elongation			4.6341	RPS28	RPS28	RPL13A RPL18A RPL27A RPL7 RPS28
Pathway	1268681	Formation of a pool of free 40S subunits			4.4497	RPS28	RPS28	RPL13A RPL18A RPL27A RPL7 RPS28
Pathway	1269716	Nonsense-Mediated Decay (NMD)			4.1938	RPS28	RPS28	RPL13A RPL18A RPL27A RPL7 RPS28
Pathway	1268680	Cap-dependent Translation Initiation			4.0937	RPS28	RPS28	RPL13A RPL18A RPL27A RPL7 RPS28
GO: Molecular Function
GO: Molecular Function	GO:0016887	ATPase activity	4.0914			ABCA1 AFG3L2 ANXA5 ATP6AP1 ATP6V1C1 HSPA1A LONP1 PCYOX1 RBBP4	ABCA1 AFG3L2 ANXA5 ATP6V1C1 HSPA1A RBBP4	ABCA1 ATP6V1C1
GO: Molecular Function	GO:0042626	ATPase activity, coupled to transmembrane movement of substances	4.0654			ABCA1 ANXA5 ATP6AP1 ATP6V1C1 PCYOX1	ABCA1 ANXA5 ATP6V1C1	ABCA1 ATP6V1C1
GO: Molecular Function	GO:0097109	neuroligin family protein binding			4.0558			DLG4 NRXN1
GO: Molecular Function	GO:0016462	pyrophosphatase activity	3.9187			ABCA1 AFG3L2 AGAP2 ANXA5 ATP6AP1 ATP6V1C1 HSPA1A LONP1 PCYOX1 PPA2 RAP1B RBBP4	ABCA1 AFG3L2 AGAP ANXA5 ATP6V1C1 HSPA1A RAP1B RBBP4	ABCA1 ATP6V1C1
GO: Biological Process
GO: Biological Process	GO:0072657	protein localization to membrane			5.6396	RPS28	RPS28	ASNA1 DLG4 FLOT2 NLGN2 NRXN1 RPL13A RPL18A RPL27A RPL7 RPS28
GO: Biological Process	GO:0034622	cellular macromolecular complex assembly	4.9561			ADD2 ATP6AP1 BCS1L BRK1 CAPZA2 CENPV FKBP4 GPS1 LONP1 NDUFV2 PTK2B RBBP4 RPL5 RPS2 VDAC2	BRK1 CENPV FKBP4 GPS1 RBBP4 RPL5 RPS2 VDAC2
GO: Biological Process	GO:0045047	protein targeting to ER			4.9031	RPS28	RPS28	RPL13A RPL18A RPL27A RPL7 RPS28
GO: Biological Process	GO:0006413	translational initiation			4.6492	RPS28	RPS28	DDX3X RPL13A RPL18A RPL27A RPL7 RPS28
GO: Biological Process	GO:0097116	gephyrin clustering involved in postsynaptic density assembly			4.5910			NLGN2 NRXN1
GO: Biological Process	GO:0000184	nuclear-transcribed mRNA catabolic process, nonsense-mediated decay			4.5438	RPS28	RPS28	RPL13A RPL18A RPL27A RPL7 RPS28
Mouse Phenotype
Mouse Phenotype	MP:0003635	abnormal synaptic transmission	5.5223			ADD2 AFG3L2 ATP6V1C1 CALB2 CAMK2A DLG2 FABP7 LONP1 MAT2A NBEA NRXN1 PCLO PREP PRKACB PRRT2 RAP1B	AFG3L2 ATP6V1C1 CALB2 CAMK2A DLG2 FABP7 MAT2A PCLO PREP PRRT2 RAP1B	CAMK2A
Mouse Phenotype	MP:0004792	abnormal synaptic vesicle number			4.3395	CAMK2A	CAMK2A	CAMK2A KIF1A MADD NBEA
