# Supplementary material for: Dyrk1a gene dosage in glutamatergic neurons has key effects in cognitive deficits observed in mouse models of MRD7 and Down syndrome
Source: PLoS Genet. 2021 Sep 29;17(9):e1009777. doi: 10.1371/journal.pgen.1009777 (PMC8480849; doi:10.1371/journal.pgen.1009777)
Supplement: S7 Table — (XLSX) [file pgen.1009777.s008.xlsx]

## Sheet: S7
		Genotype	Genetic background
	Parents	Dp1Yey	C57BL/6J
		Tg(Camk2-Cre)4Gsc	C57BL/6N
		Dyrk1acKO/cKO	C57BL/6N
	Analysis "full inactivation of Dyrk1a in glutamatergic neurons" (all littemates)	Controls (Dyrk1acKO/+ and Dyrk1acKO/cKO )	C57BL/6N
		Dyrk1aC/C	C57BL/6N
	Analysis "Rescue of Dyrk1a in Dp1Yey mice" (all littermates)	Controls (WT, Dyrk1acKO/+ and Dyrk1acKO/cKO )	C57BL/6J ; C57BL/6N
		Dp1Yey	C57BL/6J ; C57BL/6N
		Dp1Yey/Dyrk1aC/+	C57BL/6J ; C57BL/6N
		Dyrk1aC/+	C57BL/6J ; C57BL/6N
	Analysis Dyrk1a+/- animals (all littermates)	Dyrk1a+/+	F1 B6C3B
		Dyrk1a+/-	F1 B6C3B
