# Supplementary material for: Dyrk1a gene dosage in glutamatergic neurons has key effects in cognitive deficits observed in mouse models of MRD7 and Down syndrome
Source: PLoS Genet. 2021 Sep 29;17(9):e1009777. doi: 10.1371/journal.pgen.1009777 (PMC8480849; doi:10.1371/journal.pgen.1009777)
Supplement: S8 Table — (XLSX) [file pgen.1009777.s009.xlsx]

## Sheet: S8
	Genotyping
	Allele	Sense primer	Antisense Primer	PCR product
	Ts1Yey	CTGCCAGCCACTCTAGCTCT	AATTTCTGTGGGGCAAAATG	355
	Cre	CTGCATTACCGGTCGATGCA	ACGTTCACCGGCATCAACGT	355
	Dyrk1a cKO (primers Lf, Lr)	GGTGATTTATAGCTCTCAAATGGAGC	GGTATACCACCTATGCTGTAAGTACC	285
	Dyrk1a KO (Primers Lf, Er)	GGCAGTAGCCCTTCTACACACAG	GGTATACCACCTATGCTGTAAGTACC	232
	ddPCR
	Gene	Sense primer	Antisense Primer	Probe
	Dyrk1a	CAAACACGACACTGAAATGAAGT	GGAAGTTGGTGTTTCTCAACAA	UPL #56
	Hprt	CCCCAAAATGGTTAAGGTTGC	AACAAAGTCTGGCCTGTATCC	CTTGCTGGTGAAAAGGACCTCTCGAA
