# Supplementary material for: Dyrk1a gene dosage in glutamatergic neurons has key effects in cognitive deficits observed in mouse models of MRD7 and Down syndrome
Source: PLoS Genet. 2021 Sep 29;17(9):e1009777. doi: 10.1371/journal.pgen.1009777 (PMC8480849; doi:10.1371/journal.pgen.1009777)
Supplement: S10 Table — (XLSX) [file pgen.1009777.s011.xlsx]

## Sheet: S10
		Dyrk1aC/C			Dp1Yey x DlxCre x Dyrk1acKO			Dyrk1a +/-
	Tests	Sex	Age (weeks)	Number of mice (Ctrl ; Dyrk1aC/C)	Sex	Age (weeks)	Number of mice (Ctrl, Dp1Yey; Dp1Yey/Dyrk1aC/+; Dyrk1a C/+)	Sex	Age (weeks)	Number of mice
	Circadian activity	Males	6-9	10/8
	Open field	Males	7-10	10/9	Males and females	12-15	9M/4F ; 8 M/3F ; 5M/3F ; 6M/6F
	Grip strength	Males	8-11	10/9
	Rotarod	Males	8-11	10/9
	Social	Males	8-11	10/8	Males and females	13-16	9M/5F ; 8 M/7F ; 5M/3F ; 7M/:7F
	Y maze	Males	9-12	10/8	Males and females	11-14	10M/6F ; 8 M/7F ; 5M/3F ; 7M/:7F	Males	13-16	17/12
	Fear conditioning	Males	12-15	10/9	Males and females	15-18	10M/6F ; 8 M/7F ; 5M/3F ; 7M/:7F
	Hot plate	Males	12-15	10/9				Males	18	8/7
	Elevated plus maze	Males	4 months	18/13
	Novel object recognition	Males	4 months	16/13	Males and females	12-15	10M/4F ; 8 M/7F ; 5M/3F ; 7M/4F
	PTZ injection 30 mg/kg	Males	6 months	25/20
	PTZ injection 50 mg/kg	Males	6 months	22/19
		Circadian: 1 Dyrk1aC/C excluded from the analysis due to deffective setup
		Y maze: 1 Dyrk1aC/C excluded from the analysis due to low number of visited arms (see Material and Methods)
		NOR: 2 ctrl excluded: not enough exploration during presentation (see Material and Methods)
		NOR: 2F ctrl and 3F Dyrk1aC/+ excluded from the test, not enough exploration during the presentation (see Material and Methods)
		Social novelty preference: 1F ctrl, 1M and 1F Dp1Yey and 1M and 1F Dyrk1aC/+ removed as they did not explore the 2 chambers
		Y-maze: 1 ctrl and 4 Dyrk1a +/- excluded from the analysis due to low number of visited arms (see Material and Methods)
